# Supplementary material for: A simplified pneumonia severity index (PSI) for clinical outcome prediction in COVID-19
Source: PLoS One. 2024 May 21;19(5):e0303899. doi: 10.1371/journal.pone.0303899 (PMC11108185; doi:10.1371/journal.pone.0303899)
Supplement: S1 Data — (XLSX) [file pone.0303899.s004.xlsx]

## Sheet: cohort_deid1
Study_ID	ADMISSION_WEEK	SEX	PRIMARY_RACE_ETHNICITY	BMI	PMH_CHF	PMH_CVA_TIA	PMH_CKD	PMH_CANCER	PMH_CIRRHOSIS	VT_RESP	VT_SBP	VT_PULSE	PHART_FIRST	LAB_6H_BUN_FIRST	NA_FIRST	GLU_FIRST	HCT_FIRST	LAB_6H_PO2ART_FIRST	VT_TEMP	LAST_CREA_PRIOR_TO_ZEROTIME_CREATININE_CLEARANCE_CALC_VAL	Dementia	Hypertention	D_Dimer	Absolute_Lymphocyte_Count	STATUS_OS_30day	DNR	SNF	AMS_FLG	PLEUR_EFF_FLG	WHO_Time_Zero	PSI_PATIENT_AGE	PSI_SEX	PSI_ADMISSION_SOURCE	PSI_PMH_CANCER	PSI_PMH_CIRRHOSIS	PSI_PMH_CHF	PSI_PMH_CVA_TIA	PSI_PMH_CKD	PSI_AMS_FLG	PSI_VT_RESP	PSI_VT_SBP	PSI_VT_TEMP	PSI_VT_PULSE	PSI_PHART_FIRST	PSI_LAB_6H_BUN_FIRST	PSI_NA_FIRST	PSI_GLU_FIRST	PSI_HCT_FIRST	PSI_LAB_6H_PO2ART_FIRST
1	1	Female	White or Caucasian	46.1	0	0	0	0	0	18	122	68	NA	11	140	90	40.1	NA	100.6	168.886	No	No	0.0 to 0.5	1	0	0	0	0	0	4	58	-10	0	0	0	0	0	0	0	0	0	0	0	0	0	0	0	0	0
2	1	Male	White or Caucasian	26.63	0	0	0	0	0	18	132	60	NA	16	136	119	45.7	NA	100	98.2784	No	No	0.0 to 0.5	0.88	0	0	0	0	0	4	62	0	0	0	0	0	0	0	0	0	0	0	0	0	0	0	0	0	0
3	1	Female	Hispanic or Latino	28.25	0	0	0	0	0	18	119	72	NA	12	136	94	35.8	NA	99.7	89.5149	No	No	0.0 to 0.5	1	0	1	0	0	0	4	76	-10	0	0	0	0	0	0	0	0	0	0	0	0	0	0	0	0	0
4	1	Male	Asian	33.63	0	0	0	0	0	26	121	104	NA	11	137	114	37.9	NA	NA	273.142	No	No	0.0 to 0.5	0.86	0	0	0	0	0	6	28	0	0	0	0	0	0	0	0	0	0	0	0	0	0	0	0	0	0
5	1	Male	Asian	25.39	0	0	0	0	0	26	137	106	NA	7	137	136	37.8	NA	102.1	132.944	No	No	0.0 to 0.5	0.99	0	0	0	0	0	4	29	0	0	0	0	0	0	0	0	0	0	0	0	0	0	0	0	0	0
6	1	Male	Black or African American	19.01	0	0	1	0	0	25	166	108	NA	14	137	127	43	NA	100.2	60.3596	No	No	0.0 to 0.5	0.73	0	0	1	0	0	4	66	0	10	0	0	0	0	10	0	0	0	0	0	0	0	0	0	0	0
7	1	Male	White or Caucasian	19.94	1	0	0	0	0	20	151	93	NA	19	141	138	37.6	NA	98.2	80.7961	Yes	No	0.0 to 0.5	0.7	0	0	0	0	0	6	64	0	0	0	0	10	0	0	0	0	0	0	0	0	0	0	0	0	0
8	1	Male	Hispanic or Latino	25.4	0	0	0	0	0	20	152	85	NA	NA	NA	NA	NA	NA	99.5	58.823	No	No	0.0 to 0.5	0.9	0	0	0	0	0	4	64	0	0	0	0	0	0	0	0	0	0	0	0	0	0	0	0	0	0
9	1	Female	White or Caucasian	29.69	0	0	0	0	0	18	126	72	NA	28	133	110	41.2	NA	99.9	62.8437	No	Yes	0.0 to 0.5	0.7	0	1	0	0	0	4	87	-10	0	0	0	0	0	0	0	0	0	0	0	0	0	0	0	0	0
10	1	Male	White or Caucasian	49.11	0	0	0	0	0	16	201	130	NA	13	134	267	38.1	NA	100.2	280.432	Yes	Yes	0.0 to 0.5	0.7	0	0	0	0	0	4	43	0	0	0	0	0	0	0	0	0	0	0	10	0	0	0	10	0	0
11	1	Female	White or Caucasian	22.14	0	0	0	0	0	20	116	62	NA	23	139	121	29	NA	98.9	47.4302	No	No	0.0 to 0.5	1	1	1	1	0	0	4	88	-10	10	0	0	0	0	0	0	0	0	0	0	0	0	0	0	10	0
12	1	Female	White or Caucasian	27.4	0	0	0	0	0	22	123	97	NA	16	144	128	43.2	NA	100.4	47.391	No	Yes	0.0 to 0.5	0.3	1	0	0	0	0	4	81	-10	0	0	0	0	0	0	0	0	0	0	0	0	0	0	0	0	0
13	1	Male	Other	23.26	1	0	0	0	0	18	138	83	NA	NA	NA	NA	NA	NA	98.6	82.233	Yes	No	0.0 to 0.5	0.9	0	0	0	0	0	4	69	0	0	0	0	10	0	0	0	0	0	0	0	0	0	0	0	0	0
14	1	Male	White or Caucasian	21.7	0	0	0	0	0	28	154	107	NA	11	137	122	42.8	NA	101.8	144.853	No	No	0.0 to 0.5	0.4	0	0	0	0	0	5	53	0	0	0	0	0	0	0	0	0	0	0	0	0	0	0	0	0	0
15	1	Male	White or Caucasian	40.06	0	0	1	0	0	24	159	76	NA	20	133	271	37.7	NA	99.9	76.1968	Yes	Yes	0.0 to 0.5	1	0	0	0	0	0	4	70	0	0	0	0	0	0	10	0	0	0	0	0	0	0	0	10	0	0
16	1	Female	White or Caucasian	38.04	0	0	0	0	0	11	115	70	NA	26	NA	190	41	NA	100.1	55.8833	Yes	No	0.0 to 0.5	1	0	0	1	0	0	4	85	-10	10	0	0	0	0	0	0	0	0	0	0	0	0	0	0	0	0
17	1	Male	Asian	32.14	0	0	0	0	0	19	160	94	NA	29	141	130	39	NA	99.3	79.625	No	Yes	0.0 to 0.5	0.6	0	0	0	0	0	4	58	0	0	0	0	0	0	0	0	0	0	0	0	0	0	0	0	0	0
18	2	Female	White or Caucasian	31.28	0	0	0	0	0	17	145	72	NA	19	140	90	38.8	NA	98.1	55.8161	Yes	No	0.0 to 0.5	0.9	0	0	1	1	1	4	92	-10	10	0	0	0	0	0	20	0	0	0	0	0	0	0	0	0	0
19	2	Male	White or Caucasian	25.1	0	1	0	0	0	17	131	104	NA	23	136	118	36.4	NA	100	59.0734	Yes	Yes	0.0 to 0.5	0.81	1	1	1	0	0	4	82	0	10	0	0	0	10	0	0	0	0	0	0	0	0	0	0	0	0
20	2	Male	White or Caucasian	26.31	0	0	0	1	0	20	122	72	NA	14	132	146	34.7	NA	100.4	103.053	No	No	0.0 to 0.5	0.7	0	0	0	0	0	4	66	0	0	30	0	0	0	0	0	0	0	0	0	0	0	0	0	0	0
21	2	Male	Other	21.19	0	0	1	0	0	26	122	94	NA	27	135	125	38.2	NA	99.5	49.1884	Yes	No	0.0 to 0.5	1	0	0	1	0	0	4	74	0	10	0	0	0	0	10	0	0	0	0	0	0	0	0	0	0	0
22	2	Male	White or Caucasian	27.78	0	0	0	0	1	23	135	137	NA	17	138	105	33.9	NA	98.8	54.5215	Yes	No	0.0 to 0.5	1	1	0	0	1	0	5	71	0	0	0	20	0	0	0	20	0	0	0	10	0	0	0	0	0	0
23	2	Male	White or Caucasian	31.28	0	1	0	0	0	18	144	72	NA	12	135	244	40.7	NA	99.1	116.586	Yes	Yes	Above 1	1	0	1	0	1	0	4	76	0	0	0	0	0	10	0	20	0	0	0	0	0	0	0	0	0	0
24	2	Female	White or Caucasian	20.17	0	0	0	0	0	16	129	84	NA	22	140	160	32.4	NA	99.5	57.305	Yes	No	0.0 to 0.5	1	0	0	0	1	1	4	73	-10	0	0	0	0	0	0	20	0	0	0	0	0	0	0	0	0	0
25	2	Female	White or Caucasian	39.06	0	0	0	0	0	20	116	105	NA	11	136	101	45.4	NA	98.2	128.149	No	No	0.0 to 0.5	1	0	0	0	0	1	4	51	-10	0	0	0	0	0	0	0	0	0	0	0	0	0	0	0	0	0
26	2	Female	White or Caucasian	27.62	0	0	0	1	0	20	126	90	NA	11	140	101	36.5	NA	102.6	115.564	No	No	0.0 to 0.5	0.3	1	0	0	0	0	4	42	-10	0	30	0	0	0	0	0	0	0	0	0	0	0	0	0	0	0
27	2	Male	Unknown	25.48	0	0	0	0	0	21	119	104	NA	11	NA	99	48	NA	102.6	125.346	No	No	0.0 to 0.5	0.9	0	0	0	0	0	4	45	0	0	0	0	0	0	0	0	0	0	0	0	0	0	0	0	0	0
28	2	Female	White or Caucasian	43.64	0	0	0	0	0	20	117	82	NA	10	138	94	37.9	NA	98.6	164.642	No	No	0.0 to 0.5	1	0	0	0	0	0	4	54	-10	0	0	0	0	0	0	0	0	0	0	0	0	0	0	0	0	0
29	2	Female	White or Caucasian	34.15	0	0	1	0	0	16	119	63	NA	23	133	107	38.7	NA	98.4	55.2043	No	No	0.0 to 0.5	1	0	0	0	0	0	4	77	-10	0	0	0	0	0	10	0	0	0	0	0	0	0	0	0	0	0
30	2	Male	White or Caucasian	32.94	0	0	0	0	0	20	126	98	NA	9	139	104	37.2	NA	98.6	166.906	No	Yes	0.0 to 0.5	1	0	0	0	0	0	4	55	0	0	0	0	0	0	0	0	0	0	0	0	0	0	0	0	0	0
31	2	Male	White or Caucasian	31.07	0	0	0	0	0	17	136	77	NA	28	139	151	43.4	NA	97.8	150.631	No	Yes	0.0 to 0.5	0.99	0	0	0	0	0	4	68	0	0	0	0	0	0	0	0	0	0	0	0	0	0	0	0	0	0
32	2	Male	White or Caucasian	22.79	0	0	0	0	0	18	150	92	NA	18	140	122	41.4	NA	97.7	66.0473	No	No	0.0 to 0.5	0.9	0	0	0	0	0	4	75	0	0	0	0	0	0	0	0	0	0	0	0	0	0	0	0	0	0
33	2	Male	White or Caucasian	29.9	0	0	0	0	0	16	NA	78	NA	17	135	144	45.6	NA	99.5	93.3644	No	No	0.0 to 0.5	0.5	0	0	0	0	0	4	75	0	0	0	0	0	0	0	0	0	0	0	0	0	0	0	0	0	0
34	2	Female	Hispanic or Latino	32.12	0	0	0	0	0	25	151	96	NA	14	142	125	36.1	NA	98.2	94.2812	No	No	0.0 to 0.5	0.65	0	0	0	0	0	4	48	-10	0	0	0	0	0	0	0	0	0	0	0	0	0	0	0	0	0
35	2	Female	White or Caucasian	45.25	0	0	0	0	0	20	140	65	NA	14	133	104	39.4	NA	103.2	110.249	Yes	Yes	0.0 to 0.5	1	1	0	0	1	0	4	77	-10	0	0	0	0	0	0	20	0	0	0	0	0	0	0	0	0	0
36	2	Male	White or Caucasian	30.34	0	0	0	0	0	18	154	81	NA	14	136	182	43.3	NA	98.9	103.568	No	No	0.0 to 0.5	1	0	0	0	0	0	4	67	0	0	0	0	0	0	0	0	0	0	0	0	0	0	0	0	0	0
37	2	Male	White or Caucasian	34.51	0	0	1	0	0	18	157	97	NA	30	133	253	43.1	NA	99.2	70.672	Yes	Yes	0.51 to 1	0.88	0	0	0	1	0	3	78	0	0	0	0	0	0	10	20	0	0	0	0	0	20	0	10	0	0
38	2	Male	Asian	17.13	0	0	0	0	0	21	153	87	NA	NA	NA	NA	NA	NA	102.2	43.0108	No	No	0.0 to 0.5	0.9	1	1	1	1	0	5	83	0	10	0	0	0	0	0	20	0	0	0	0	0	0	0	0	0	0
39	2	Female	White or Caucasian	32.1	0	0	0	0	0	16	162	103	NA	15	138	139	32.9	NA	99.9	74.1414	Yes	Yes	0.0 to 0.5	0.46	0	0	0	0	0	4	89	-10	0	0	0	0	0	0	0	0	0	0	0	0	0	0	0	0	0
40	2	Male	White or Caucasian	23	0	0	0	0	0	28	144	101	NA	44	NA	128	38	NA	102	46.1606	No	No	0.0 to 0.5	1	0	1	0	1	0	4	89	0	0	0	0	0	0	0	20	0	0	0	0	0	20	0	0	0	0
41	2	Female	Hispanic or Latino	23.74	0	0	0	0	0	20	105	117	NA	8	136	99	33.1	NA	99.2	142.887	Yes	No	0.51 to 1	0.8	0	0	0	0	0	6	23	-10	0	0	0	0	0	0	0	0	0	0	0	0	0	0	0	0	0
42	2	Female	White or Caucasian	31.49	0	0	0	0	0	20	127	84	NA	17	138	129	43	NA	99.9	110.478	No	No	0.0 to 0.5	1	0	0	0	0	0	4	58	-10	0	0	0	0	0	0	0	0	0	0	0	0	0	0	0	0	0
43	2	Female	Hispanic or Latino	41.11	0	0	0	0	0	24	139	88	NA	10	139	215	40.6	NA	98.6	108.826	No	No	0.0 to 0.5	1	0	0	0	0	0	4	63	-10	0	0	0	0	0	0	0	0	0	0	0	0	0	0	0	0	0
44	2	Male	Hispanic or Latino	35.4	0	0	0	0	0	20	141	102	NA	14	134	189	39.3	NA	101.3	117.275	No	Yes	0.0 to 0.5	1	0	0	0	0	0	4	63	0	0	0	0	0	0	0	0	0	0	0	0	0	0	0	0	0	0
45	2	Female	White or Caucasian	59.72	0	1	0	0	0	20	184	115	NA	11	132	122	40.4	NA	102.5	252.999	Yes	No	0.0 to 0.5	0.55	0	0	0	0	0	4	57	-10	0	0	0	0	10	0	0	0	0	0	0	0	0	0	0	0	0
46	2	Male	White or Caucasian	51.77	0	0	1	0	0	20	117	85	NA	34	139	131	40.1	NA	99.1	42.9213	No	Yes	0.0 to 0.5	1	0	0	0	0	0	4	50	0	0	0	0	0	0	10	0	0	0	0	0	0	20	0	0	0	0
47	2	Female	Black or African American	NA	0	0	0	0	0	22	119	94	NA	19	133	243	45	NA	103.5	NA	No	Yes	0.0 to 0.5	1	0	0	0	0	0	4	60	-10	0	0	0	0	0	0	0	0	0	0	0	0	0	0	0	0	0
48	2	Female	White or Caucasian	30.2	1	0	0	0	0	16	154	118	NA	19	139	157	31.7	NA	98.1	47.7549	Yes	No	0.0 to 0.5	0.9	0	0	1	0	0	4	83	-10	10	0	0	10	0	0	0	0	0	0	0	0	0	0	0	0	0
49	2	Female	Hispanic or Latino	48.27	0	0	0	0	0	18	136	82	NA	9	134	96	45.1	NA	99	183.041	No	No	0.0 to 0.5	1	0	0	0	0	0	4	46	-10	0	0	0	0	0	0	0	0	0	0	0	0	0	0	0	0	0
50	2	Female	White or Caucasian	38.27	0	1	1	0	0	18	135	99	NA	19	139	94	28.9	NA	98.8	85.2666	No	Yes	0.0 to 0.5	0.3	0	0	1	0	0	4	77	-10	10	0	0	0	10	10	0	0	0	0	0	0	0	0	0	10	0
51	2	Female	White or Caucasian	20.4	0	0	0	0	0	16	116	74	NA	12	130	136	41.1	NA	98.9	57.4183	Yes	No	0.0 to 0.5	1	0	1	0	1	0	3	82	-10	0	0	0	0	0	0	20	0	0	0	0	0	0	0	0	0	0
52	2	Male	White or Caucasian	NA	0	0	0	0	0	20	120	81	NA	19	138	97	43.3	NA	98.8	47.6594	No	No	0.0 to 0.5	0.42	1	0	1	1	0	4	81	0	10	0	0	0	0	0	20	0	0	0	0	0	0	0	0	0	0
53	2	Male	White or Caucasian	33.12	0	1	0	1	0	28	106	83	NA	28	139	170	36	NA	98.4	109.698	Yes	Yes	0.0 to 0.5	0.21	1	0	1	0	0	4	79	0	10	30	0	0	10	0	0	0	0	0	0	0	0	0	0	0	0
54	2	Male	Asian	16.87	0	0	0	1	0	31	111	118	NA	12	126	192	24.1	NA	98.1	50.1311	No	No	0.0 to 0.5	0.8	1	0	1	0	1	4	72	0	10	30	0	0	0	0	0	20	0	0	0	0	0	20	0	10	0
55	2	Male	White or Caucasian	34.29	0	0	0	0	0	19	141	97	NA	20	135	139	46.4	NA	98	122.745	No	No	0.0 to 0.5	1	0	0	0	0	0	4	65	0	0	0	0	0	0	0	0	0	0	0	0	0	0	0	0	0	0
56	2	Female	White or Caucasian	NA	0	0	0	0	0	18	NA	96	NA	13	129	116	NA	NA	NA	NA	No	Yes	0.0 to 0.5	0.9	0	1	0	0	0	4	88	-10	0	0	0	0	0	0	0	0	0	0	0	0	0	20	0	0	0
57	3	Female	White or Caucasian	17.01	0	0	0	0	0	18	121	76	NA	14	138	106	33.9	NA	98.6	61.119	Yes	Yes	0.0 to 0.5	0.3	0	1	1	0	0	3	86	-10	10	0	0	0	0	0	0	0	0	0	0	0	0	0	0	0	0
58	3	Male	White or Caucasian	25.47	1	0	0	0	0	20	132	119	NA	19	NA	116	49	NA	98.4	99.1459	Yes	No	0.0 to 0.5	0.82	0	1	1	0	0	4	76	0	10	0	0	10	0	0	0	0	0	0	0	0	0	0	0	0	0
59	3	Male	Other	27.41	0	0	0	0	0	24	130	121	NA	10	135	121	47.8	NA	102.6	138.783	No	No	0.0 to 0.5	0.9	0	0	0	0	0	4	33	0	0	0	0	0	0	0	0	0	0	0	0	0	0	0	0	0	0
60	3	Female	White or Caucasian	32.65	1	1	1	0	0	22	155	74	NA	19	134	96	30.3	NA	98.7	87.9557	No	No	Above 1	1	0	0	0	0	1	4	72	-10	0	0	0	10	10	10	0	0	0	0	0	0	0	0	0	0	0
61	3	Female	White or Caucasian	20.8	0	0	0	0	0	17	122	80	NA	13	135	89	31.3	NA	99.1	58.9998	No	No	0.0 to 0.5	0.69	0	0	0	0	0	4	82	-10	0	0	0	0	0	0	0	0	0	0	0	0	0	0	0	0	0
62	3	Male	White or Caucasian	23.92	0	0	0	0	0	16	145	90	NA	25	139	148	44	NA	98.9	53.4586	No	No	0.0 to 0.5	0.68	0	1	1	0	0	4	92	0	10	0	0	0	0	0	0	0	0	0	0	0	0	0	0	0	0
63	3	Male	Hispanic or Latino	34.93	0	0	0	0	0	28	140	108	NA	11	136	102	44.6	NA	102.7	144.898	No	No	0.0 to 0.5	1	0	0	0	0	0	4	48	0	0	0	0	0	0	0	0	0	0	0	0	0	0	0	0	0	0
64	3	Male	Asian	21.43	1	1	0	0	0	24	139	84	NA	NA	NA	NA	NA	NA	100.2	115.837	No	No	0.0 to 0.5	0.9	0	0	0	0	0	4	64	0	0	0	0	10	10	0	0	0	0	0	0	0	0	0	0	0	0
65	3	Female	American Indian or Alaska Native	34.96	1	0	0	0	0	20	122	85	NA	14	127	134	34.7	NA	97.7	86.8602	No	No	0.0 to 0.5	0.4	1	0	0	1	0	4	82	-10	0	0	0	10	0	0	20	0	0	0	0	0	0	20	0	0	0
66	3	Female	White or Caucasian	32.53	0	0	0	0	0	22	131	97	NA	13	136	164	39.1	NA	102.7	153.832	No	No	0.0 to 0.5	0.9	0	0	0	0	0	4	61	-10	0	0	0	0	0	0	0	0	0	0	0	0	0	0	0	0	0
67	3	Female	White or Caucasian	20.73	0	0	0	1	0	26	150	90	NA	27	137	336	35.9	NA	99.3	78.3959	No	No	0.0 to 0.5	0.8	0	0	0	0	0	4	79	-10	0	30	0	0	0	0	0	0	0	0	0	0	0	0	10	0	0
68	3	Female	White or Caucasian	31.04	0	0	0	0	0	26	126	125	NA	13	132	121	38	NA	98.2	156.594	No	No	0.0 to 0.5	0.7	0	0	0	0	1	4	44	-10	0	0	0	0	0	0	0	0	0	0	10	0	0	0	0	0	0
69	3	Male	White or Caucasian	29.84	0	0	0	0	0	20	140	102	NA	16	135	107	40.2	NA	102	114.798	No	No	0.0 to 0.5	0.4	0	0	0	0	0	4	58	0	0	0	0	0	0	0	0	0	0	0	0	0	0	0	0	0	0
70	3	Male	White or Caucasian	35.49	0	1	0	0	0	20	146	82	NA	21	140	109	45.8	NA	98.6	128.487	No	No	0.0 to 0.5	0.4	1	0	0	0	0	4	70	0	0	0	0	0	10	0	0	0	0	0	0	0	0	0	0	0	0
71	3	Male	White or Caucasian	28.89	0	0	0	0	0	20	141	87	NA	9	NA	122	34	NA	99.2	110.563	No	No	0.0 to 0.5	0.58	0	0	0	0	0	4	62	0	0	0	0	0	0	0	0	0	0	0	0	0	0	0	0	0	0
72	3	Male	White or Caucasian	28.32	0	0	0	0	0	22	164	79	NA	30	135	127	37.2	NA	99.8	63.0145	No	Yes	0.0 to 0.5	1	1	0	0	0	0	4	75	0	0	0	0	0	0	0	0	0	0	0	0	0	20	0	0	0	0
73	3	Male	Hispanic or Latino	49.37	0	0	0	0	0	18	156	109	NA	8	138	100	48	NA	101.7	355.842	No	No	0.0 to 0.5	1	0	0	0	0	0	4	37	0	0	0	0	0	0	0	0	0	0	0	0	0	0	0	0	0	0
74	3	Female	White or Caucasian	26.04	0	0	0	0	0	20	128	74	NA	16	132	95	32.9	NA	102.2	62.5944	Yes	No	0.0 to 0.5	0.8	0	0	1	0	0	4	74	-10	10	0	0	0	0	0	0	0	0	0	0	0	0	0	0	0	0
75	3	Female	White or Caucasian	NA	0	0	0	0	0	20	145	90	NA	6	131	324	41	NA	99.9	NA	Yes	Yes	0.0 to 0.5	0.9	0	0	0	0	0	4	55	-10	0	0	0	0	0	0	0	0	0	0	0	0	0	0	10	0	0
76	3	Male	White or Caucasian	29.48	0	1	0	0	0	29	119	94	NA	28	134	186	33.6	NA	98.4	82.1916	Yes	Yes	0.0 to 0.5	0.3	0	0	0	0	0	4	89	0	0	0	0	0	10	0	0	0	0	0	0	0	0	0	0	0	0
77	3	Male	White or Caucasian	28.86	0	0	0	0	0	17	105	94	NA	18	135	100	49.5	NA	98.7	125.814	No	No	0.51 to 1	0.6	0	0	0	0	0	4	61	0	0	0	0	0	0	0	0	0	0	0	0	0	0	0	0	0	0
78	3	Male	Asian	22.09	0	0	0	0	0	24	124	100	NA	21	131	108	40.9	NA	102.9	77.0896	No	No	0.0 to 0.5	0.28	0	0	0	0	0	4	55	0	0	0	0	0	0	0	0	0	0	0	0	0	0	0	0	0	0
79	3	Female	Other	25.47	0	0	0	0	0	NA	NA	NA	NA	11	135	128	37.6	NA	NA	120.349	No	No	0.0 to 0.5	1	0	0	0	0	1	4	62	-10	0	0	0	0	0	0	0	0	0	0	0	0	0	0	0	0	0
80	3	Female	White or Caucasian	22.26	0	1	0	0	0	20	129	87	NA	15	134	221	36.8	NA	101.1	50.0136	Yes	Yes	0.0 to 0.5	0.9	0	0	0	0	1	4	72	-10	0	0	0	0	10	0	0	0	0	0	0	0	0	0	0	0	0
81	3	Male	White or Caucasian	31.84	0	0	1	0	0	36	162	108	7.449	25	135	351	41.5	78.2	97.9	118.339	No	Yes	0.0 to 0.5	0.5	1	0	0	0	0	4	52	0	0	0	0	0	0	10	0	20	0	0	0	0	0	0	10	0	0
82	3	Male	Hispanic or Latino	25.24	0	0	0	0	0	17	125	119	NA	16	NA	106	50	NA	99.2	107.704	No	No	0.0 to 0.5	0.8	0	0	0	0	0	4	62	0	0	0	0	0	0	0	0	0	0	0	0	0	0	0	0	0	0
83	3	Male	White or Caucasian	29.6	0	0	0	0	0	38	127	72	NA	15	138	115	45.1	NA	98.6	95.1599	Yes	Yes	0.51 to 1	0.9	1	0	1	0	0	4	87	0	10	0	0	0	0	0	0	20	0	0	0	0	0	0	0	0	0
84	3	Female	White or Caucasian	30.67	0	0	0	1	0	18	87	112	NA	17	135	135	42.5	NA	99.3	89.9118	Yes	No	0.0 to 0.5	0.7	1	0	0	0	0	4	69	-10	0	30	0	0	0	0	0	0	20	0	0	0	0	0	0	0	0
85	3	Female	Asian	37.73	0	0	0	0	0	17	122	92	NA	9	136	95	42.5	NA	99.7	139.563	Yes	No	0.0 to 0.5	1	0	0	0	0	0	4	63	-10	0	0	0	0	0	0	0	0	0	0	0	0	0	0	0	0	0
86	3	Female	White or Caucasian	28.01	0	0	1	0	0	22	218	96	NA	18	142	122	37.3	NA	101.1	30.426	Yes	Yes	0.0 to 0.5	0.5	0	1	1	1	0	4	98	-10	10	0	0	0	0	10	20	0	0	0	0	0	0	0	0	0	0
87	3	Female	White or Caucasian	28.33	0	0	0	0	1	24	133	95	NA	16	134	119	34.1	NA	103.1	86.0611	Yes	Yes	0.0 to 0.5	0.53	0	0	0	0	0	4	65	-10	0	0	20	0	0	0	0	0	0	0	0	0	0	0	0	0	0
88	3	Male	White or Caucasian	26.03	1	1	1	0	0	20	124	104	NA	74	144	150	45.1	NA	98.6	38.2241	No	Yes	0.0 to 0.5	0.8	0	1	0	1	0	4	80	0	0	0	0	10	10	10	20	0	0	0	0	0	20	0	0	0	0
89	3	Female	White or Caucasian	29	0	0	0	1	0	24	139	97	NA	34	132	176	33.3	NA	98.4	86.4365	No	No	0.0 to 0.5	1	1	0	0	0	0	4	79	-10	0	30	0	0	0	0	0	0	0	0	0	0	20	0	0	0	0
90	3	Female	White or Caucasian	20.48	0	0	0	0	0	20	127	70	NA	15	138	108	37.5	NA	98.2	48.5092	Yes	No	0.0 to 0.5	1	0	1	0	0	0	3	85	-10	0	0	0	0	0	0	0	0	0	0	0	0	0	0	0	0	0
91	3	Male	White or Caucasian	26.58	0	0	1	0	0	18	132	102	NA	31	139	102	36.9	NA	98.8	48.1083	Yes	No	0.0 to 0.5	0.7	1	1	0	0	0	3	70	0	0	0	0	0	0	10	0	0	0	0	0	0	20	0	0	0	0
92	3	Male	White or Caucasian	35.06	0	1	1	0	0	20	106	94	NA	56	135	166	34.8	NA	98.6	59.9744	Yes	No	0.0 to 0.5	0.53	1	1	1	0	1	5	67	0	10	0	0	0	10	10	0	0	0	0	0	0	20	0	0	0	0
93	3	Female	White or Caucasian	30.49	0	0	0	0	0	26	147	110	NA	7	134	104	38.1	NA	101	35.2274	No	No	0.0 to 0.5	0.66	1	0	0	0	0	6	64	-10	0	0	0	0	0	0	0	0	0	0	0	0	0	0	0	0	0
94	3	Male	White or Caucasian	27.75	0	0	0	0	0	36	134	101	7.45	34	139	150	40.9	60	98.9	84.6415	No	Yes	0.0 to 0.5	0.9	0	0	0	0	0	4	69	0	0	0	0	0	0	0	0	20	0	0	0	0	20	0	0	0	0
95	3	Male	White or Caucasian	31.62	0	0	1	0	0	18	188	66	NA	26	138	161	46.7	NA	98.2	36.8099	No	Yes	0.0 to 0.5	1	1	0	0	0	0	4	72	0	0	0	0	0	0	10	0	0	0	0	0	0	0	0	0	0	0
96	3	Female	Black or African American	33.4	0	0	0	0	0	30	135	124	NA	10	149	57	25.1	NA	98.8	72.5888	No	No	0.0 to 0.5	0.8	1	0	1	1	0	4	79	-10	10	0	0	0	0	0	20	20	0	0	0	0	0	0	0	10	0
97	3	Male	White or Caucasian	20.82	0	0	0	0	0	20	138	107	NA	22	132	242	42.7	NA	100.4	94.2744	Yes	No	0.0 to 0.5	1	0	0	0	0	0	4	66	0	0	0	0	0	0	0	0	0	0	0	0	0	0	0	0	0	0
98	3	Female	White or Caucasian	33.12	0	0	0	0	0	18	114	87	NA	13	144	171	39.7	NA	97.7	255.278	No	No	0.0 to 0.5	0.4	0	0	0	0	0	4	57	-10	0	0	0	0	0	0	0	0	0	0	0	0	0	0	0	0	0
99	3	Male	White or Caucasian	27.5	0	0	0	0	0	26	146	124	NA	7	132	129	40.9	NA	103.2	130.364	No	No	0.0 to 0.5	0.8	0	0	0	0	0	4	45	0	0	0	0	0	0	0	0	0	0	0	0	0	0	0	0	0	0
100	3	Female	White or Caucasian	39.62	0	0	0	0	0	18	152	107	NA	28	136	107	45.4	NA	98.8	63.7449	Yes	No	0.0 to 0.5	0.9	1	1	1	0	0	4	78	-10	10	0	0	0	0	0	0	0	0	0	0	0	0	0	0	0	0
101	3	Male	White or Caucasian	27.18	1	1	0	0	0	20	130	94	NA	32	132	140	53.9	NA	98.6	51.3231	Yes	Yes	0.0 to 0.5	0.6	1	0	0	0	0	4	75	0	0	0	0	10	10	0	0	0	0	0	0	0	20	0	0	0	0
102	3	Female	White or Caucasian	29.12	0	1	0	0	0	20	177	86	NA	17	145	158	42.1	NA	99.3	42.7774	Yes	Yes	0.0 to 0.5	1	1	0	1	1	0	4	84	-10	10	0	0	0	10	0	20	0	0	0	0	0	0	0	0	0	0
103	3	Female	White or Caucasian	35.66	0	0	0	0	0	22	97	72	NA	26	NA	342	39	NA	98.6	107.593	No	No	0.0 to 0.5	1	1	1	1	0	0	4	75	-10	10	0	0	0	0	0	0	0	0	0	0	0	0	0	10	0	0
104	3	Female	Asian	31.96	0	0	0	0	0	26	129	121	NA	10	135	118	37.4	NA	102.3	149.414	No	Yes	0.0 to 0.5	0.58	0	0	0	0	0	4	54	-10	0	0	0	0	0	0	0	0	0	0	0	0	0	0	0	0	0
105	3	Male	Black or African American	47.51	0	0	0	0	0	18	137	93	NA	11	137	99	43.2	NA	100.8	160.137	No	No	0.0 to 0.5	1	0	0	0	0	0	4	41	0	0	0	0	0	0	0	0	0	0	0	0	0	0	0	0	0	0
106	3	Female	White or Caucasian	25.94	0	0	0	0	0	20	148	67	NA	26	139	134	47.2	NA	99.1	34.9059	No	No	0.0 to 0.5	0.6	0	1	1	1	0	4	91	-10	10	0	0	0	0	0	20	0	0	0	0	0	0	0	0	0	0
107	3	Male	White or Caucasian	28.8	0	0	0	0	0	18	137	99	NA	9	139	93	41.4	NA	99.5	149.27	Yes	No	0.0 to 0.5	0.8	0	0	0	0	0	4	34	0	0	0	0	0	0	0	0	0	0	0	0	0	0	0	0	0	0
108	3	Male	White or Caucasian	18	0	0	0	0	0	18	126	61	NA	21	129	110	43.1	NA	99.6	78.0134	No	No	0.0 to 0.5	0.6	0	0	0	0	0	4	74	0	0	0	0	0	0	0	0	0	0	0	0	0	0	20	0	0	0
109	3	Female	White or Caucasian	34.92	0	0	1	0	0	20	98	87	NA	27	129	99	34.1	NA	98.3	68.6079	Yes	No	0.0 to 0.5	0.79	1	1	0	0	1	4	84	-10	0	0	0	0	0	10	0	0	0	0	0	0	0	20	0	0	0
110	3	Female	White or Caucasian	31.89	0	0	0	0	0	20	93	96	NA	9	136	101	45	NA	99.9	155.828	No	No	0.0 to 0.5	1	0	0	0	0	0	4	43	-10	0	0	0	0	0	0	0	0	0	0	0	0	0	0	0	0	0
111	3	Male	White or Caucasian	33.86	1	1	0	0	0	20	179	126	NA	16	137	86	31.4	NA	101.2	116.067	Yes	Yes	0.0 to 0.5	1	1	0	0	0	0	4	84	0	0	0	0	10	10	0	0	0	0	0	10	0	0	0	0	0	0
112	3	Male	White or Caucasian	29.64	0	0	0	0	0	38	144	135	NA	46	133	107	42.1	NA	101.9	83.9249	No	No	0.0 to 0.5	0.31	1	0	0	1	0	6	74	0	0	0	0	0	0	0	20	20	0	0	10	0	20	0	0	0	0
113	3	Male	Unknown	24.34	0	0	0	0	0	26	127	94	NA	7	138	127	44.1	NA	98.8	128.916	No	No	0.0 to 0.5	0.61	0	0	0	0	0	4	56	0	0	0	0	0	0	0	0	0	0	0	0	0	0	0	0	0	0
114	3	Male	White or Caucasian	27.17	0	0	0	0	0	23	97	85	NA	15	136	119	35.2	NA	98.4	106.398	No	Yes	0.0 to 0.5	1	1	0	0	0	0	4	76	0	0	0	0	0	0	0	0	0	0	0	0	0	0	0	0	0	0
115	3	Female	White or Caucasian	26.54	0	0	0	0	0	18	149	84	NA	42	142	112	37.9	NA	99.1	39.2497	Yes	Yes	0.0 to 0.5	0.9	0	1	1	0	0	4	94	-10	10	0	0	0	0	0	0	0	0	0	0	0	20	0	0	0	0
116	3	Male	Hispanic or Latino	19.47	0	1	0	0	0	15	134	97	NA	24	134	93	33.5	NA	101.5	59.6931	Yes	Yes	0.0 to 0.5	0.9	0	1	0	1	0	4	74	0	0	0	0	0	10	0	20	0	0	0	0	0	0	0	0	0	0
117	3	Male	White or Caucasian	21.52	0	0	0	0	0	44	87	117	NA	16	133	172	42.6	NA	103.7	67.6813	No	No	0.0 to 0.5	0.3	1	1	1	1	1	4	87	0	10	0	0	0	0	0	20	20	20	0	0	0	0	0	0	0	0
118	3	Female	White or Caucasian	34.18	0	0	0	0	0	18	154	94	NA	24	134	168	36	NA	98.8	92.3722	Yes	No	0.0 to 0.5	0.7	0	0	1	0	0	4	71	-10	10	0	0	0	0	0	0	0	0	0	0	0	0	0	0	0	0
119	3	Male	Hispanic or Latino	26.55	0	0	0	0	0	23	112	106	NA	10	132	115	51.7	NA	101	100.899	No	No	0.0 to 0.5	0.6	0	0	0	0	0	4	52	0	0	0	0	0	0	0	0	0	0	0	0	0	0	0	0	0	0
120	3	Male	Black or African American	36.5	0	0	0	0	0	18	155	93	NA	22	133	106	38.7	NA	98.4	147.535	No	No	0.0 to 0.5	1	0	0	0	1	0	4	64	0	0	0	0	0	0	0	20	0	0	0	0	0	0	0	0	0	0
121	3	Female	White or Caucasian	32.68	0	0	0	1	0	36	130	90	NA	9	134	145	36	NA	103	131.662	No	Yes	Above 1	0.82	0	0	0	0	0	4	75	-10	0	30	0	0	0	0	0	20	0	0	0	0	0	0	0	0	0
122	3	Female	Other	NA	0	0	0	0	0	40	158	90	NA	24	140	128	47.3	NA	102.2	NA	No	No	0.0 to 0.5	1	1	1	1	1	0	4	90	-10	10	0	0	0	0	0	20	20	0	0	0	0	0	0	0	0	0
123	3	Female	Hispanic or Latino	29.62	0	0	0	0	0	21	131	80	NA	NA	NA	NA	NA	NA	98.3	110.265	No	No	0.0 to 0.5	0.9	0	0	0	0	0	4	75	-10	0	0	0	0	0	0	0	0	0	0	0	0	0	0	0	0	0
124	3	Male	White or Caucasian	24.97	0	0	0	0	0	30	125	70	NA	16	134	117	39.9	NA	99.4	70.5729	No	No	0.0 to 0.5	0.93	0	0	0	0	0	4	79	0	0	0	0	0	0	0	0	20	0	0	0	0	0	0	0	0	0
125	4	Male	White or Caucasian	30.56	0	0	0	0	0	26	111	140	7.31	12	144	129	43.7	65.9	101.1	126.669	No	No	0.0 to 0.5	0.43	0	0	1	0	0	4	58	0	10	0	0	0	0	0	0	0	0	0	10	30	0	0	0	0	0
126	4	Female	White or Caucasian	38.25	0	0	0	0	0	18	159	94	NA	6	137	114	36.8	NA	99.6	170.607	Yes	Yes	0.0 to 0.5	0.93	0	0	0	0	0	4	59	-10	0	0	0	0	0	0	0	0	0	0	0	0	0	0	0	0	0
127	4	Male	White or Caucasian	23.05	0	1	1	0	0	20	123	100	NA	29	142	117	41.4	NA	98.6	55.6491	No	No	0.0 to 0.5	0.6	1	1	1	0	0	4	87	0	10	0	0	0	10	10	0	0	0	0	0	0	0	0	0	0	0
128	4	Female	Hispanic or Latino	29.82	0	0	0	0	0	15	120	114	NA	8	136	93	36	NA	101.3	217.868	Yes	No	0.0 to 0.5	0.97	0	0	0	0	0	4	28	-10	0	0	0	0	0	0	0	0	0	0	0	0	0	0	0	0	0
129	4	Female	White or Caucasian	25.73	0	0	0	0	0	20	123	122	7.45	17	132	97	40.3	68	97.7	84.1601	No	Yes	0.0 to 0.5	0.45	0	0	0	0	0	4	63	-10	0	0	0	0	0	0	0	0	0	0	0	0	0	0	0	0	0
130	4	Male	Unknown	31.25	0	0	0	0	0	22	133	98	NA	18	136	120	40.9	NA	101.9	96.789	No	No	0.0 to 0.5	0.46	1	0	0	0	0	4	70	0	0	0	0	0	0	0	0	0	0	0	0	0	0	0	0	0	0
131	4	Male	White or Caucasian	23.63	0	0	0	0	0	16	93	66	NA	69	137	124	29.8	NA	98.6	34.0445	Yes	No	0.0 to 0.5	1	0	0	1	0	0	4	89	0	10	0	0	0	0	0	0	0	0	0	0	0	20	0	0	10	0
132	4	Male	White or Caucasian	26.93	0	0	0	0	0	20	124	54	NA	12	135	100	42.3	NA	99.2	84.4927	No	No	0.0 to 0.5	0.74	1	1	0	0	0	4	80	0	0	0	0	0	0	0	0	0	0	0	0	0	0	0	0	0	0
133	4	Female	White or Caucasian	21.38	0	1	0	0	0	23	139	85	NA	12	132	122	37.9	NA	102.2	65.4064	No	Yes	0.0 to 0.5	0.8	0	0	0	0	0	4	83	-10	0	0	0	0	10	0	0	0	0	0	0	0	0	0	0	0	0
134	4	Male	White or Caucasian	29.36	0	0	0	0	0	20	135	73	7.47	NA	NA	NA	NA	72	98.6	165.561	Yes	Yes	0.0 to 0.5	0.9	0	0	0	0	0	3	59	0	0	0	0	0	0	0	0	0	0	0	0	0	0	0	0	0	0
135	4	Male	Hispanic or Latino	37.33	0	0	0	0	0	22	139	93	7.45	19	139	128	39.2	84	98.1	92.2253	No	No	0.0 to 0.5	0.4	1	0	0	0	0	6	69	0	0	0	0	0	0	0	0	0	0	0	0	0	0	0	0	0	0
136	4	Male	Other	33.98	0	0	0	0	0	22	131	120	7.46	6	134	130	43.9	75	98.5	267.646	No	No	0.0 to 0.5	0.2	0	0	0	0	0	4	39	0	0	0	0	0	0	0	0	0	0	0	0	0	0	0	0	0	0
137	4	Male	Other	32.16	0	0	0	0	0	36	124	85	NA	18	134	114	34.8	NA	99.5	92.0719	No	No	0.0 to 0.5	0.6	1	0	0	0	0	4	65	0	0	0	0	0	0	0	0	20	0	0	0	0	0	0	0	0	0
138	4	Male	White or Caucasian	32.4	0	1	0	0	0	36	119	73	NA	16	135	223	47.2	NA	100	108.756	Yes	Yes	0.0 to 0.5	1	0	0	0	0	0	4	80	0	0	0	0	0	10	0	0	20	0	0	0	0	0	0	0	0	0
139	4	Male	White or Caucasian	35.43	0	0	0	0	0	22	196	120	NA	13	138	158	50.9	NA	104	131.368	No	No	0.0 to 0.5	0.8	0	0	0	0	0	4	44	0	0	0	0	0	0	0	0	0	0	15	0	0	0	0	0	0	0
140	4	Female	White or Caucasian	NA	0	0	0	0	0	16	168	83	NA	18	144	91	30.6	NA	98.8	57.6793	Yes	Yes	0.0 to 0.5	0.52	0	1	1	1	0	4	85	-10	10	0	0	0	0	0	20	0	0	0	0	0	0	0	0	0	0
141	4	Male	Unknown	26.63	0	0	0	0	0	20	136	91	NA	15	133	130	39.8	NA	99.5	95.4851	No	No	0.0 to 0.5	0.8	0	0	0	0	0	4	66	0	0	0	0	0	0	0	0	0	0	0	0	0	0	0	0	0	0
142	4	Male	White or Caucasian	26.76	0	0	0	0	0	24	134	95	NA	NA	NA	NA	NA	NA	99.9	NA	No	Yes	0.0 to 0.5	0.9	0	0	0	0	1	4	51	0	0	0	0	0	0	0	0	0	0	0	0	0	0	0	0	0	0
143	4	Male	Asian	33.28	0	0	1	0	0	26	161	99	NA	31	137	105	43.3	NA	103	62.469	No	No	0.0 to 0.5	0.36	0	0	0	0	0	4	77	0	0	0	0	0	0	10	0	0	0	0	0	0	20	0	0	0	0
144	4	Male	Asian	24.67	0	0	0	0	0	28	120	88	NA	24	137	309	39.1	NA	100.2	82.2289	No	No	0.0 to 0.5	0.8	0	0	0	0	0	4	57	0	0	0	0	0	0	0	0	0	0	0	0	0	0	0	10	0	0
145	4	Female	Black or African American	38.62	0	0	0	0	0	18	148	90	NA	NA	NA	NA	NA	NA	98.1	NA	No	No	0.0 to 0.5	0.9	0	0	0	0	0	4	61	-10	0	0	0	0	0	0	0	0	0	0	0	0	0	0	0	0	0
146	4	Male	White or Caucasian	22.62	0	0	0	1	0	22	117	83	NA	16	128	129	38	NA	103.1	100.027	No	No	0.0 to 0.5	1	0	0	0	0	0	3	67	0	0	30	0	0	0	0	0	0	0	0	0	0	0	20	0	0	0
147	4	Male	White or Caucasian	31.28	1	0	0	0	0	24	143	82	NA	20	138	91	34.7	NA	102	105.775	No	No	0.0 to 0.5	0.6	0	0	0	0	0	4	67	0	0	0	0	10	0	0	0	0	0	0	0	0	0	0	0	0	0
148	4	Male	White or Caucasian	29.01	0	1	0	0	0	35	125	100	7.48	12	131	150	35.1	87	100	86.4691	No	Yes	Above 1	0.05	1	0	0	0	0	4	70	0	0	0	0	0	10	0	0	20	0	0	0	0	0	0	0	0	0
149	4	Female	Asian	38.6	0	0	0	0	0	20	106	104	NA	11	139	136	40.5	NA	100.9	200.051	No	Yes	0.0 to 0.5	0.6	0	0	0	0	0	4	40	-10	0	0	0	0	0	0	0	0	0	0	0	0	0	0	0	0	0
150	4	Male	White or Caucasian	34.41	0	0	0	0	0	20	125	104	NA	13	139	91	44.2	NA	98.8	144.718	No	No	0.0 to 0.5	1	0	0	0	0	0	4	50	0	0	0	0	0	0	0	0	0	0	0	0	0	0	0	0	0	0
151	4	Female	White or Caucasian	40.35	0	0	0	0	0	25	148	NA	NA	11	135	119	37.4	NA	101.5	66.5136	No	Yes	0.0 to 0.5	0.5	0	1	1	0	1	4	81	-10	10	0	0	0	0	0	0	0	0	0	0	0	0	0	0	0	0
152	4	Male	Unknown	33.61	0	0	0	0	0	27	149	85	NA	11	129	144	37.7	NA	101.1	165.845	No	Yes	0.0 to 0.5	0.83	0	0	0	0	0	3	59	0	0	0	0	0	0	0	0	0	0	0	0	0	0	20	0	0	0
153	4	Male	White or Caucasian	26.32	0	0	0	0	0	22	93	105	7.58	22	141	123	54.7	81	101.7	105.86	No	No	Above 1	0.9	0	0	0	0	0	4	66	0	0	0	0	0	0	0	0	0	0	0	0	0	0	0	0	0	0
154	4	Male	White or Caucasian	32.42	1	0	0	0	0	24	122	66	NA	13	NA	90	52	NA	98	89.7735	No	No	0.0 to 0.5	1	0	0	0	0	0	4	83	0	0	0	0	10	0	0	0	0	0	0	0	0	0	0	0	0	0
155	4	Female	Asian	23.3	0	0	0	0	0	18	143	92	NA	7	133	119	40.5	NA	100	126.418	No	No	0.0 to 0.5	0.3	0	0	0	0	0	4	54	-10	0	0	0	0	0	0	0	0	0	0	0	0	0	0	0	0	0
156	4	Male	Asian	26.21	0	0	0	0	0	22	131	80	NA	17	137	92	49.3	NA	99.9	66.2797	Yes	Yes	0.0 to 0.5	1	1	0	0	0	0	4	82	0	0	0	0	0	0	0	0	0	0	0	0	0	0	0	0	0	0
157	4	Male	White or Caucasian	32.93	0	0	0	0	0	24	130	109	NA	13	139	174	45.4	NA	101.8	134.43	No	No	0.0 to 0.5	1	0	0	1	1	0	4	77	0	10	0	0	0	0	0	20	0	0	0	0	0	0	0	0	0	0
158	4	Female	White or Caucasian	29.31	0	0	0	0	0	22	145	97	7.328	27	NA	111	46	63	100.8	55.9929	No	Yes	Above 1	1	1	0	0	1	0	4	86	-10	0	0	0	0	0	0	20	0	0	0	0	30	0	0	0	0	0
159	4	Male	White or Caucasian	27.12	0	0	0	0	0	20	124	113	NA	26	138	115	47.2	NA	100.9	52.5391	No	No	0.0 to 0.5	0.8	1	0	0	1	0	4	92	0	0	0	0	0	0	0	20	0	0	0	0	0	0	0	0	0	0
160	4	Male	Black or African American	26.38	0	0	0	0	0	18	182	97	NA	14	139	104	35.9	NA	102.6	43.109	No	Yes	0.0 to 0.5	0.7	1	0	0	0	0	4	78	0	0	0	0	0	0	0	0	0	0	0	0	0	0	0	0	0	0
161	4	Female	White or Caucasian	20.48	0	0	0	1	0	18	111	92	NA	10	129	141	31.3	NA	100.9	76.78	No	No	0.0 to 0.5	0.2	0	0	0	1	0	4	65	-10	0	30	0	0	0	0	20	0	0	0	0	0	0	20	0	0	0
162	4	Male	White or Caucasian	34.67	0	0	0	0	0	20	148	86	NA	15	137	91	39.8	NA	99.3	105.598	No	No	0.0 to 0.5	1	0	0	0	0	0	4	76	0	0	0	0	0	0	0	0	0	0	0	0	0	0	0	0	0	0
163	4	Male	White or Caucasian	18.15	0	0	0	0	0	22	140	91	7.42	43	152	387	46.2	50	98.8	67.1989	Yes	Yes	0.0 to 0.5	0.6	0	0	1	1	0	4	76	0	10	0	0	0	0	0	20	0	0	0	0	0	20	0	10	0	10
164	4	Male	White or Caucasian	28.27	0	0	0	0	0	18	114	75	NA	16	134	138	37.8	NA	100	49.5758	No	No	0.0 to 0.5	0.8	0	0	0	0	0	4	86	0	0	0	0	0	0	0	0	0	0	0	0	0	0	0	0	0	0
165	4	Female	White or Caucasian	33.38	1	0	0	0	0	18	99	116	NA	NA	NA	NA	NA	NA	98.2	74.0947	No	Yes	0.0 to 0.5	0.9	0	1	1	0	0	4	91	-10	10	0	0	10	0	0	0	0	0	0	0	0	0	0	0	0	0
166	4	Male	White or Caucasian	25.5	1	0	0	0	0	26	100	104	NA	18	139	101	41.9	NA	100.4	63.3513	No	Yes	0.0 to 0.5	0.8	0	1	1	0	1	4	96	0	10	0	0	10	0	0	0	0	0	0	0	0	0	0	0	0	0
167	4	Male	White or Caucasian	28.8	0	0	0	0	0	21	131	110	NA	9	140	116	38.8	NA	100.6	129.524	No	No	0.0 to 0.5	0.4	0	0	0	0	0	4	43	0	0	0	0	0	0	0	0	0	0	0	0	0	0	0	0	0	0
168	4	Female	Asian	19.53	0	0	0	0	0	26	80	89	NA	29	134	104	31.9	NA	101	62.117	Yes	Yes	0.0 to 0.5	0.28	1	0	1	1	0	4	82	-10	10	0	0	0	0	0	20	0	20	0	0	0	0	0	0	0	0
169	4	Male	White or Caucasian	36.26	0	0	0	0	0	18	147	101	NA	16	135	131	41.9	NA	102.2	122.103	No	Yes	0.0 to 0.5	0.8	0	0	0	0	0	4	58	0	0	0	0	0	0	0	0	0	0	0	0	0	0	0	0	0	0
170	4	Male	Hispanic or Latino	24.91	0	0	0	0	0	16	86	86	7.42	30	131	145	41.5	57	98.8	70.3801	No	Yes	0.0 to 0.5	1	0	0	0	0	0	4	52	0	0	0	0	0	0	0	0	0	20	0	0	0	20	0	0	0	10
171	4	Male	Other	31.37	0	0	0	0	0	16	144	84	NA	20	135	121	39.1	NA	99.2	101.453	No	No	0.0 to 0.5	0.65	0	0	0	0	0	4	78	0	0	0	0	0	0	0	0	0	0	0	0	0	0	0	0	0	0
172	4	Female	Asian	22.53	0	1	0	0	0	25	114	113	7.43	22	134	181	41.8	63	98.5	55.111	No	Yes	0.51 to 1	0.95	0	0	0	0	0	4	83	-10	0	0	0	0	10	0	0	0	0	0	0	0	0	0	0	0	0
173	4	Male	White or Caucasian	36.91	0	0	0	0	0	20	170	63	NA	16	NA	134	43	NA	98.5	120.143	No	No	0.0 to 0.5	1	0	0	0	0	0	4	76	0	0	0	0	0	0	0	0	0	0	0	0	0	0	0	0	0	0
174	4	Female	Black or African American	40.69	0	0	0	0	0	18	149	104	NA	6	137	108	44.7	NA	100.4	79.6937	No	No	0.0 to 0.5	1	0	0	0	0	0	4	71	-10	0	0	0	0	0	0	0	0	0	0	0	0	0	0	0	0	0
175	4	Male	White or Caucasian	39.58	0	0	0	0	0	18	132	110	NA	12	136	124	45	NA	99.9	130.498	No	Yes	0.0 to 0.5	1	0	0	0	0	0	3	53	0	0	0	0	0	0	0	0	0	0	0	0	0	0	0	0	0	0
176	4	Male	Hispanic or Latino	26.44	0	0	0	0	0	20	181	80	7.42	34	140	237	30	72	100.1	46.7193	No	No	0.0 to 0.5	0.63	0	0	0	0	1	4	71	0	0	0	0	0	0	0	0	0	0	0	0	0	20	0	0	0	0
177	4	Male	White or Caucasian	33.91	0	0	0	0	0	20	154	96	NA	15	133	146	37.5	NA	97.9	167.919	No	Yes	0.0 to 0.5	0.8	0	0	0	0	0	4	55	0	0	0	0	0	0	0	0	0	0	0	0	0	0	0	0	0	0
178	4	Female	White or Caucasian	27.66	0	0	0	0	0	11	112	84	NA	10	138	98	41.2	NA	99.1	98.8599	Yes	No	0.0 to 0.5	0.58	0	0	0	0	0	4	65	-10	0	0	0	0	0	0	0	0	0	0	0	0	0	0	0	0	0
179	4	Female	White or Caucasian	19.8	0	0	1	0	1	19	114	54	NA	46	141	73	25.9	NA	99.1	34.5099	No	No	0.0 to 0.5	0.9	1	0	0	0	1	4	67	-10	0	0	20	0	0	10	0	0	0	0	0	0	20	0	0	10	0
180	4	Male	White or Caucasian	34.58	0	0	1	0	0	22	153	92	NA	17	134	128	38.5	NA	98.6	116.834	No	Yes	0.51 to 1	0.6	0	0	0	0	0	4	60	0	0	0	0	0	0	10	0	0	0	0	0	0	0	0	0	0	0
181	4	Female	White or Caucasian	46.86	0	0	0	0	0	16	131	77	NA	12	142	100	39	NA	98.2	198.897	Yes	Yes	0.0 to 0.5	0.85	1	1	0	0	1	4	50	-10	0	0	0	0	0	0	0	0	0	0	0	0	0	0	0	0	0
182	4	Male	Unknown	32.88	0	0	1	1	0	14	88	107	NA	23	140	193	42.4	NA	98.1	69.3721	Yes	Yes	0.0 to 0.5	1	0	1	1	1	0	4	84	0	10	30	0	0	0	10	20	0	20	0	0	0	0	0	0	0	0
183	4	Female	White or Caucasian	21.52	0	0	0	1	0	20	123	90	NA	16	132	145	39.3	NA	98.4	93.4377	Yes	Yes	0.0 to 0.5	0.3	1	1	1	1	0	4	83	-10	10	30	0	0	0	0	20	0	0	0	0	0	0	0	0	0	0
184	4	Female	White or Caucasian	31.75	0	0	0	0	0	24	95	126	NA	30	136	431	46.2	NA	99.6	203.324	No	No	0.0 to 0.5	1	0	0	0	0	0	4	58	-10	0	0	0	0	0	0	0	0	0	0	10	0	20	0	10	0	0
185	4	Male	White or Caucasian	28.32	0	0	0	0	0	18	134	81	NA	14	136	156	50.4	NA	97.2	91.6656	No	Yes	0.0 to 0.5	1	0	0	0	0	0	3	74	0	0	0	0	0	0	0	0	0	0	0	0	0	0	0	0	0	0
186	4	Male	Other	31.94	0	0	0	0	0	24	123	106	NA	13	135	103	43.4	NA	99.9	153.389	No	No	0.0 to 0.5	1	0	0	0	0	0	4	60	0	0	0	0	0	0	0	0	0	0	0	0	0	0	0	0	0	0
187	4	Female	White or Caucasian	25.38	0	0	0	1	0	24	131	106	NA	20	135	160	41.6	NA	102.6	94.6974	No	No	0.0 to 0.5	0.6	0	0	0	0	0	5	77	-10	0	30	0	0	0	0	0	0	0	0	0	0	0	0	0	0	0
188	4	Female	White or Caucasian	21.16	0	0	0	0	0	24	143	120	NA	13	NA	105	42	NA	101	65.218	Yes	No	Above 1	0.83	0	0	0	0	0	4	72	-10	0	0	0	0	0	0	0	0	0	0	0	0	0	0	0	0	0
189	4	Female	White or Caucasian	18.66	0	0	0	0	0	22	122	117	NA	30	140	161	38.6	NA	101.1	43.0485	Yes	No	0.0 to 0.5	0.7	0	1	1	0	0	4	91	-10	10	0	0	0	0	0	0	0	0	0	0	0	20	0	0	0	0
190	4	Male	White or Caucasian	30.85	0	1	0	0	0	22	163	91	NA	19	139	121	41.5	NA	98.4	75.8974	Yes	Yes	0.0 to 0.5	0.6	1	1	1	0	0	4	75	0	10	0	0	0	10	0	0	0	0	0	0	0	0	0	0	0	0
191	4	Female	White or Caucasian	28.13	0	0	0	0	0	18	129	80	NA	9	136	99	42.1	NA	99.8	65.263	No	No	0.0 to 0.5	1	0	0	0	0	0	3	75	-10	0	0	0	0	0	0	0	0	0	0	0	0	0	0	0	0	0
192	4	Female	White or Caucasian	31.74	0	0	1	0	0	27	164	70	NA	42	142	131	38.6	NA	97.9	39.1691	Yes	Yes	0.0 to 0.5	0.7	1	0	0	0	0	4	78	-10	0	0	0	0	0	10	0	0	0	0	0	0	20	0	0	0	0
193	4	Female	Asian	28.2	0	0	0	0	0	18	153	65	NA	29	NA	162	52	NA	99.4	66.8011	Yes	No	0.0 to 0.5	0.66	0	0	0	1	0	4	84	-10	0	0	0	0	0	0	20	0	0	0	0	0	0	0	0	0	0
194	4	Male	White or Caucasian	37.04	0	0	0	0	0	28	164	118	NA	18	134	118	48.6	NA	100.6	170.33	No	No	0.0 to 0.5	0.6	0	0	0	0	0	4	65	0	0	0	0	0	0	0	0	0	0	0	0	0	0	0	0	0	0
195	4	Female	Hispanic or Latino	31.97	0	0	0	0	0	18	144	122	NA	12	133	354	43.7	NA	98.6	265.719	No	No	0.51 to 1	1	0	0	0	0	0	4	38	-10	0	0	0	0	0	0	0	0	0	0	0	0	0	0	10	0	0
196	4	Male	White or Caucasian	35.08	0	0	0	0	0	24	142	100	7.487	25	132	112	42.7	68.1	101.7	137.742	No	No	0.0 to 0.5	0.44	0	0	0	0	0	6	63	0	0	0	0	0	0	0	0	0	0	0	0	0	0	0	0	0	0
197	4	Female	Hispanic or Latino	35.31	0	0	0	0	0	24	178	105	NA	7	138	132	38.4	NA	100.4	137.443	No	Yes	0.0 to 0.5	1	0	0	0	0	0	4	52	-10	0	0	0	0	0	0	0	0	0	0	0	0	0	0	0	0	0
198	4	Female	White or Caucasian	25.47	0	0	0	0	0	20	162	90	NA	15	133	168	50.1	NA	98	53.9316	No	Yes	0.0 to 0.5	1	1	0	0	0	0	4	93	-10	0	0	0	0	0	0	0	0	0	0	0	0	0	0	0	0	0
199	4	Male	White or Caucasian	27.57	0	0	1	0	0	24	111	72	NA	35	138	135	40.8	NA	99.9	45.3154	No	No	0.0 to 0.5	0.9	1	1	1	0	0	4	93	0	10	0	0	0	0	10	0	0	0	0	0	0	20	0	0	0	0
200	4	Male	American Indian or Alaska Native	24.39	0	0	0	0	0	22	106	63	NA	38	139	100	42.1	NA	97.4	61.9785	No	No	0.51 to 1	0.42	0	0	0	0	0	3	65	0	0	0	0	0	0	0	0	0	0	0	0	0	20	0	0	0	0
201	4	Male	White or Caucasian	29.84	0	0	1	0	0	18	156	83	NA	20	137	105	42	NA	98.2	48.8697	Yes	Yes	0.51 to 1	0.94	0	0	0	0	0	4	79	0	0	0	0	0	0	10	0	0	0	0	0	0	0	0	0	0	0
202	4	Female	White or Caucasian	40.39	0	0	1	0	0	26	134	99	7.433	13	140	138	34.7	92	101.1	96.4976	Yes	Yes	0.0 to 0.5	1	0	0	1	0	0	4	73	-10	10	0	0	0	0	10	0	0	0	0	0	0	0	0	0	0	0
203	4	Female	White or Caucasian	28.7	0	0	0	0	0	23	124	57	NA	17	132	125	37.2	NA	96.7	58.6009	No	Yes	Above 1	0.24	0	0	0	1	0	4	82	-10	0	0	0	0	0	0	20	0	0	0	0	0	0	0	0	0	0
204	4	Male	Unknown	30.6	0	0	0	0	0	18	116	89	NA	10	134	134	38.2	NA	97.9	70.458	Yes	No	0.0 to 0.5	0.55	0	0	0	0	1	4	68	0	0	0	0	0	0	0	0	0	0	0	0	0	0	0	0	0	0
205	4	Female	Other	29.52	0	0	0	0	0	18	97	81	NA	15	142	103	36.6	NA	98.6	86.2736	Yes	Yes	0.0 to 0.5	0.9	0	0	0	0	0	4	82	-10	0	0	0	0	0	0	0	0	0	0	0	0	0	0	0	0	0
206	4	Male	Asian	21.4	0	0	0	0	0	28	153	132	NA	17	132	206	47	NA	98.2	87.2181	No	No	0.0 to 0.5	1	0	0	0	0	0	3	55	0	0	0	0	0	0	0	0	0	0	0	10	0	0	0	0	0	0
207	4	Female	White or Caucasian	34.72	1	0	0	0	0	17	140	107	NA	NA	NA	202	NA	NA	97.4	69.5198	Yes	No	0.0 to 0.5	0.9	0	0	0	0	0	4	84	-10	0	0	0	10	0	0	0	0	0	0	0	0	0	0	0	0	0
208	4	Male	White or Caucasian	25.31	0	1	0	0	0	18	153	70	NA	19	132	105	42.2	NA	99.3	89.301	No	No	0.0 to 0.5	0.5	0	0	0	0	0	4	77	0	0	0	0	0	10	0	0	0	0	0	0	0	0	0	0	0	0
209	4	Female	White or Caucasian	46.06	0	0	0	0	0	31	112	111	NA	6	136	104	40.1	NA	103.2	291.347	Yes	No	0.0 to 0.5	1	0	0	0	0	0	4	27	-10	0	0	0	0	0	0	0	20	0	0	0	0	0	0	0	0	0
210	4	Male	Hispanic or Latino	42.78	0	0	0	0	0	29	150	128	NA	9	135	254	51.3	NA	98.6	206.178	No	Yes	0.0 to 0.5	1	0	0	0	0	0	4	20	0	0	0	0	0	0	0	0	0	0	0	10	0	0	0	10	0	0
211	4	Male	White or Caucasian	21.78	1	0	0	0	0	26	152	75	NA	25	143	88	40.3	NA	97.5	66.363	Yes	No	0.0 to 0.5	1	0	1	1	0	0	4	79	0	10	0	0	10	0	0	0	0	0	0	0	0	0	0	0	0	0
212	4	Female	White or Caucasian	31.09	1	1	1	0	0	24	140	83	NA	16	137	218	38.5	NA	99.9	58.5122	Yes	Yes	0.0 to 0.5	0.7	0	0	0	0	0	4	84	-10	0	0	0	10	10	10	0	0	0	0	0	0	0	0	0	0	0
213	4	Female	Hispanic or Latino	24.96	0	0	0	0	0	24	112	97	NA	13	142	131	38.3	NA	99.5	64.6605	No	No	0.0 to 0.5	0.7	0	0	0	0	0	6	70	-10	0	0	0	0	0	0	0	0	0	0	0	0	0	0	0	0	0
214	4	Female	Hispanic or Latino	NA	0	0	0	0	0	20	117	102	NA	14	NA	133	43	NA	99.9	167.75	No	No	0.0 to 0.5	1	0	0	0	0	0	4	45	-10	0	0	0	0	0	0	0	0	0	0	0	0	0	0	0	0	0
215	4	Female	White or Caucasian	28.17	0	0	0	0	0	16	191	79	NA	23	144	87	38.8	NA	98.8	46.3557	Yes	Yes	0.0 to 0.5	1	1	1	1	1	0	4	91	-10	10	0	0	0	0	0	20	0	0	0	0	0	0	0	0	0	0
216	4	Female	White or Caucasian	18.31	0	0	0	0	0	18	150	106	NA	18	139	119	39.7	NA	100.7	71.3284	Yes	No	Above 1	0.38	0	1	0	1	0	4	83	-10	0	0	0	0	0	0	20	0	0	0	0	0	0	0	0	0	0
217	4	Male	Hispanic or Latino	32.37	0	0	0	0	0	18	143	80	NA	18	134	194	34.2	NA	99.4	82.6861	No	Yes	0.0 to 0.5	0.7	1	0	0	0	1	4	70	0	0	0	0	0	0	0	0	0	0	0	0	0	0	0	0	0	0
218	4	Male	White or Caucasian	32.39	0	0	0	0	0	20	123	115	7.48	24	138	158	41.4	64.6	99.3	71.9157	No	No	Above 1	0.15	1	0	0	0	0	5	70	0	0	0	0	0	0	0	0	0	0	0	0	0	0	0	0	0	0
219	4	Male	White or Caucasian	35.12	0	0	0	1	0	18	132	100	NA	15	133	113	43.4	NA	99.4	163.407	No	No	0.0 to 0.5	0.9	0	0	0	0	0	4	50	0	0	30	0	0	0	0	0	0	0	0	0	0	0	0	0	0	0
220	4	Female	White or Caucasian	24.69	0	1	0	0	0	18	163	74	NA	14	136	95	39.6	NA	98.8	66.4613	Yes	Yes	0.0 to 0.5	1	0	0	1	0	0	4	83	-10	10	0	0	0	10	0	0	0	0	0	0	0	0	0	0	0	0
221	4	Male	White or Caucasian	26.98	0	0	0	0	0	18	153	79	NA	28	135	100	44.5	NA	101	73.1074	No	Yes	0.51 to 1	0.71	1	0	0	0	0	4	71	0	0	0	0	0	0	0	0	0	0	0	0	0	0	0	0	0	0
222	4	Female	White or Caucasian	26.46	0	1	0	1	1	18	117	75	NA	15	138	86	35	NA	100.4	76.1104	Yes	No	0.0 to 0.5	0.21	1	1	0	1	1	4	67	-10	0	30	20	0	10	0	20	0	0	0	0	0	0	0	0	0	0
223	4	Female	Hispanic or Latino	25.43	0	0	0	0	0	22	116	111	NA	7	136	107	38.3	NA	98.5	158.497	No	No	0.0 to 0.5	0.82	0	0	0	0	0	4	36	-10	0	0	0	0	0	0	0	0	0	0	0	0	0	0	0	0	0
224	4	Male	White or Caucasian	23.48	0	0	0	0	0	24	110	113	NA	35	135	113	45.1	NA	99.9	36.4087	No	Yes	0.0 to 0.5	0.35	1	0	0	0	0	4	87	0	0	0	0	0	0	0	0	0	0	0	0	0	20	0	0	0	0
225	4	Male	Hispanic or Latino	26.6	0	0	0	0	0	20	122	86	NA	25	136	123	32.7	NA	99.3	62.9989	No	No	0.0 to 0.5	1	1	0	0	0	0	5	80	0	0	0	0	0	0	0	0	0	0	0	0	0	0	0	0	0	0
226	4	Male	Hispanic or Latino	34.37	0	0	0	0	0	20	153	112	NA	16	137	118	38.9	NA	102.7	167.561	No	No	0.0 to 0.5	0.4	0	0	0	0	0	4	55	0	0	0	0	0	0	0	0	0	0	0	0	0	0	0	0	0	0
227	4	Male	Hispanic or Latino	39.6	0	0	0	0	0	29	132	106	NA	7	139	83	42	NA	102	198.835	No	No	Above 1	1	0	0	0	0	1	4	44	0	0	0	0	0	0	0	0	0	0	0	0	0	0	0	0	0	0
228	4	Male	Hispanic or Latino	33.67	0	0	0	0	0	18	111	90	NA	20	137	156	47.6	NA	99.8	97.8406	No	No	0.51 to 1	0.6	1	0	0	0	0	4	63	0	0	0	0	0	0	0	0	0	0	0	0	0	0	0	0	0	0
229	4	Male	White or Caucasian	24.61	0	0	0	0	0	18	128	88	NA	22	122	110	44.6	NA	98.5	67.8603	No	No	0.0 to 0.5	0.61	0	0	0	0	0	4	64	0	0	0	0	0	0	0	0	0	0	0	0	0	0	20	0	0	0
230	4	Male	White or Caucasian	39.8	0	1	0	0	0	16	133	99	NA	NA	NA	NA	NA	NA	99.9	140.477	No	No	0.0 to 0.5	0.9	0	0	0	0	0	4	58	0	0	0	0	0	10	0	0	0	0	0	0	0	0	0	0	0	0
231	4	Female	White or Caucasian	18.19	0	0	0	0	0	16	120	79	NA	19	139	108	38.8	NA	98.6	47.4724	Yes	Yes	0.0 to 0.5	1	0	0	1	0	0	4	83	-10	10	0	0	0	0	0	0	0	0	0	0	0	0	0	0	0	0
232	4	Female	Hispanic or Latino	27.38	0	0	0	0	0	40	140	81	NA	8	144	138	38.9	NA	98.6	239.862	Yes	Yes	0.0 to 0.5	1	0	0	0	0	0	4	61	-10	0	0	0	0	0	0	0	20	0	0	0	0	0	0	0	0	0
233	4	Male	White or Caucasian	24.68	0	0	0	1	0	20	162	90	NA	33	132	135	32.9	NA	98.5	41.5551	Yes	Yes	0.0 to 0.5	0.2	0	0	0	1	0	4	91	0	0	30	0	0	0	0	20	0	0	0	0	0	20	0	0	0	0
234	4	Male	Black or African American	47.5	0	0	0	0	0	16	138	92	NA	43	125	120	44.7	NA	98.6	121.485	No	No	Above 1	1	0	0	0	0	1	4	38	0	0	0	0	0	0	0	0	0	0	0	0	0	20	20	0	0	0
235	4	Male	White or Caucasian	44.39	1	0	0	0	0	26	101	169	NA	16	136	142	46.6	NA	99.6	116.841	No	Yes	0.0 to 0.5	0.58	1	1	0	0	0	4	82	0	0	0	0	10	0	0	0	0	0	0	10	0	0	0	0	0	0
236	4	Female	White or Caucasian	26.86	0	0	0	0	0	22	214	100	NA	19	134	197	42	NA	101.8	58.0244	No	No	0.0 to 0.5	1	0	0	0	0	0	4	79	-10	0	0	0	0	0	0	0	0	0	0	0	0	0	0	0	0	0
237	4	Female	Hispanic or Latino	38.5	0	0	0	0	0	16	162	99	NA	7	131	166	41.7	NA	101.2	202.045	No	No	0.0 to 0.5	1	0	0	0	0	0	4	50	-10	0	0	0	0	0	0	0	0	0	0	0	0	0	0	0	0	0
238	4	Female	White or Caucasian	42.54	0	0	1	1	0	32	114	125	NA	44	139	114	33	NA	102.7	44.0422	No	Yes	0.0 to 0.5	0.7	0	1	1	0	0	4	79	-10	10	30	0	0	0	10	0	20	0	0	10	0	20	0	0	0	0
239	4	Male	Hispanic or Latino	32.45	0	0	0	0	0	32	135	107	NA	8	139	121	48.2	NA	99.3	183.327	No	No	0.0 to 0.5	0.9	0	0	0	0	0	4	43	0	0	0	0	0	0	0	0	20	0	0	0	0	0	0	0	0	0
240	4	Male	Hispanic or Latino	27.96	0	0	0	0	0	21	194	95	NA	29	133	127	39.6	NA	101.3	50.5597	No	No	Above 1	0.6	1	0	0	0	0	4	65	0	0	0	0	0	0	0	0	0	0	0	0	0	0	0	0	0	0
241	4	Female	White or Caucasian	26.59	0	0	0	0	0	16	127	89	7.394	11	130	269	39.4	67	99	130.719	No	No	0.0 to 0.5	0.9	0	0	0	0	0	4	62	-10	0	0	0	0	0	0	0	0	0	0	0	0	0	0	10	0	0
242	4	Female	White or Caucasian	26.13	0	0	0	0	0	18	132	85	NA	9	136	91	41	NA	98.3	77.0661	No	No	0.0 to 0.5	0.54	0	0	0	0	0	4	85	-10	0	0	0	0	0	0	0	0	0	0	0	0	0	0	0	0	0
243	4	Female	White or Caucasian	30.41	0	1	1	0	0	18	161	74	NA	15	139	145	40.9	NA	98.7	49.9792	No	Yes	0.0 to 0.5	0.54	0	1	0	0	0	4	84	-10	0	0	0	0	10	10	0	0	0	0	0	0	0	0	0	0	0
244	4	Male	White or Caucasian	27.47	0	0	0	0	0	28	139	80	NA	11	137	115	40.6	NA	101.5	82.8387	Yes	No	0.0 to 0.5	0.7	0	0	1	1	0	4	79	0	10	0	0	0	0	0	20	0	0	0	0	0	0	0	0	0	0
245	4	Male	Other	34.1	0	0	0	0	0	24	122	87	NA	10	137	128	49.4	NA	99.7	204.747	No	No	0.0 to 0.5	1	0	0	0	0	0	4	55	0	0	0	0	0	0	0	0	0	0	0	0	0	0	0	0	0	0
246	4	Female	Black or African American	27.72	0	0	0	0	0	19	112	88	NA	NA	NA	NA	NA	NA	98.5	127.525	Yes	No	0.0 to 0.5	0.9	0	0	0	0	0	4	66	-10	0	0	0	0	0	0	0	0	0	0	0	0	0	0	0	0	0
247	4	Male	Asian	NA	0	0	1	0	0	26	132	109	NA	70	NA	101	36	NA	98.8	NA	No	No	0.0 to 0.5	1	1	1	1	0	1	4	74	0	10	0	0	0	0	10	0	0	0	0	0	0	20	0	0	0	0
248	4	Female	White or Caucasian	28.27	0	1	0	0	0	20	114	70	NA	20	135	115	38	NA	99.4	36.7793	Yes	Yes	0.0 to 0.5	1	0	1	1	0	0	4	94	-10	10	0	0	0	10	0	0	0	0	0	0	0	0	0	0	0	0
249	4	Male	Hispanic or Latino	31.08	0	0	0	0	0	16	139	112	NA	10	134	105	41.7	NA	101.7	148.468	No	No	0.0 to 0.5	0.72	0	0	0	0	0	4	39	0	0	0	0	0	0	0	0	0	0	0	0	0	0	0	0	0	0
250	4	Male	White or Caucasian	19.82	1	0	1	0	0	22	128	65	NA	73	130	101	26	NA	98.4	42.8534	No	Yes	0.0 to 0.5	0.5	0	0	0	0	0	4	82	0	0	0	0	10	0	10	0	0	0	0	0	0	20	0	0	10	0
251	4	Male	Other	33.01	0	0	0	0	0	21	135	101	NA	12	140	147	48.9	NA	98.6	162.292	No	No	0.0 to 0.5	1	0	0	0	0	0	4	51	0	0	0	0	0	0	0	0	0	0	0	0	0	0	0	0	0	0
252	4	Male	White or Caucasian	26.66	1	0	1	0	0	24	151	92	NA	33	136	231	35.7	NA	98.7	33.6434	No	Yes	0.0 to 0.5	0.72	1	1	0	0	0	4	80	0	0	0	0	10	0	10	0	0	0	0	0	0	20	0	0	0	0
253	4	Male	White or Caucasian	22.82	0	0	0	0	0	18	131	125	7.45	16	139	119	43.4	60	98.2	300.694	Yes	No	0.0 to 0.5	1	0	0	1	0	0	4	29	0	10	0	0	0	0	0	0	0	0	0	10	0	0	0	0	0	0
254	4	Female	Hispanic or Latino	27.34	0	0	0	0	0	18	144	105	7.5	18	136	147	44.6	61	99.8	79.6543	No	No	0.0 to 0.5	0.5	0	0	0	0	0	4	89	-10	0	0	0	0	0	0	0	0	0	0	0	0	0	0	0	0	0
255	4	Female	Asian	25.73	0	0	0	0	0	21	114	84	NA	13	130	131	40.6	NA	98.4	130.332	No	No	0.0 to 0.5	1	0	0	0	0	0	4	48	-10	0	0	0	0	0	0	0	0	0	0	0	0	0	0	0	0	0
256	4	Male	Other	31.24	0	0	0	0	0	28	135	103	7.45	18	136	117	39.1	63	99.5	68.2966	No	No	0.0 to 0.5	0.77	1	0	0	0	0	6	87	0	0	0	0	0	0	0	0	0	0	0	0	0	0	0	0	0	0
257	4	Female	White or Caucasian	56.64	0	0	0	0	0	26	141	97	NA	12	137	244	40.6	NA	98.6	365.248	No	No	0.0 to 0.5	0.88	0	0	0	0	0	4	42	-10	0	0	0	0	0	0	0	0	0	0	0	0	0	0	0	0	0
258	4	Female	Hispanic or Latino	37.54	0	0	0	0	0	18	109	107	7.453	8	131	135	28.2	75	98.2	149.61	No	No	Above 1	0.71	0	0	0	0	0	6	33	-10	0	0	0	0	0	0	0	0	0	0	0	0	0	0	0	10	0
259	4	Female	Hispanic or Latino	21.2	0	0	0	0	0	18	194	63	NA	13	137	469	40.2	NA	97.9	69.3642	No	No	0.0 to 0.5	1	0	0	0	1	0	5	67	-10	0	0	0	0	0	0	20	0	0	0	0	0	0	0	10	0	0
260	5	Male	White or Caucasian	29.57	0	0	0	0	0	17	127	89	NA	18	145	107	35.2	NA	97.9	97.9347	No	No	0.0 to 0.5	0.24	1	0	1	0	0	4	50	0	10	0	0	0	0	0	0	0	0	0	0	0	0	0	0	0	0
261	5	Male	Hispanic or Latino	30.01	0	0	0	0	0	12	170	84	7.378	19	138	160	37.5	110	97.3	92.2986	No	Yes	0.0 to 0.5	1	0	0	0	0	0	6	65	0	0	0	0	0	0	0	0	0	0	0	0	0	0	0	0	0	0
262	5	Male	White or Caucasian	31.78	0	0	0	0	0	24	145	98	NA	NA	NA	NA	NA	NA	98.1	180.078	No	Yes	0.0 to 0.5	0.9	0	0	0	0	0	4	67	0	0	0	0	0	0	0	0	0	0	0	0	0	0	0	0	0	0
263	5	Male	Black or African American	29.79	0	0	0	0	0	24	117	115	NA	10	139	112	42.1	NA	103.1	121.903	No	No	0.0 to 0.5	0.5	0	0	0	0	0	4	54	0	0	0	0	0	0	0	0	0	0	0	0	0	0	0	0	0	0
264	5	Male	Hispanic or Latino	32.62	0	0	0	0	0	27	103	84	NA	13	132	106	38	NA	99.9	86.7911	No	No	0.0 to 0.5	0.7	0	0	0	0	0	4	66	0	0	0	0	0	0	0	0	0	0	0	0	0	0	0	0	0	0
265	5	Female	Other	29.22	0	0	0	0	0	22	133	102	NA	20	140	119	33.7	NA	99.6	72.4698	Yes	No	0.0 to 0.5	0.75	0	0	0	0	0	4	82	-10	0	0	0	0	0	0	0	0	0	0	0	0	0	0	0	0	0
266	5	Male	Hispanic or Latino	37.96	0	0	0	0	0	24	127	139	NA	11	132	127	40.6	NA	100.1	166.947	No	No	0.0 to 0.5	1	0	0	0	0	0	4	71	0	0	0	0	0	0	0	0	0	0	0	10	0	0	0	0	0	0
267	5	Female	White or Caucasian	29.13	0	0	0	0	0	22	118	87	NA	13	136	91	42.3	NA	100.4	135.999	No	No	0.0 to 0.5	0.3	0	0	0	0	0	4	76	-10	0	0	0	0	0	0	0	0	0	0	0	0	0	0	0	0	0
268	5	Female	White or Caucasian	39.2	0	0	0	0	0	24	111	72	NA	13	136	124	39.6	NA	98.2	179.772	No	No	0.0 to 0.5	1	0	0	0	0	0	4	46	-10	0	0	0	0	0	0	0	0	0	0	0	0	0	0	0	0	0
269	5	Female	Hispanic or Latino	34.55	0	0	0	0	0	26	103	121	NA	8	135	115	40	NA	101.9	153.263	No	No	0.0 to 0.5	1	0	0	0	0	0	4	49	-10	0	0	0	0	0	0	0	0	0	0	0	0	0	0	0	0	0
270	5	Male	Black or African American	24.64	0	0	0	0	0	28	116	101	NA	10	137	114	44.6	NA	101.3	153.087	No	No	0.0 to 0.5	0.74	0	0	0	0	0	4	32	0	0	0	0	0	0	0	0	0	0	0	0	0	0	0	0	0	0
271	5	Male	Other	31.26	0	0	0	0	0	20	136	107	NA	11	135	107	44.9	NA	100.5	139.66	No	No	Above 1	1	0	0	0	0	0	4	48	0	0	0	0	0	0	0	0	0	0	0	0	0	0	0	0	0	0
272	5	Male	White or Caucasian	30.63	0	0	0	0	0	26	149	88	NA	13	135	92	45	NA	99	188.47	No	No	0.51 to 1	1	0	0	0	0	0	4	48	0	0	0	0	0	0	0	0	0	0	0	0	0	0	0	0	0	0
273	5	Male	White or Caucasian	25.13	0	0	1	0	0	18	142	79	NA	12	135	117	41.6	NA	99.6	107.142	Yes	Yes	0.51 to 1	0.5	0	0	1	0	0	4	65	0	10	0	0	0	0	10	0	0	0	0	0	0	0	0	0	0	0
274	5	Male	White or Caucasian	34.21	0	0	0	0	0	20	185	130	NA	17	134	142	44	NA	101.3	105.957	No	Yes	0.0 to 0.5	1	0	0	0	0	0	4	51	0	0	0	0	0	0	0	0	0	0	0	10	0	0	0	0	0	0
275	5	Female	White or Caucasian	40.23	1	0	0	0	0	22	143	132	NA	40	131	195	36.1	NA	98.9	36.5473	No	No	0.0 to 0.5	0.5	1	0	0	0	1	4	84	-10	0	0	0	10	0	0	0	0	0	0	10	0	20	0	0	0	0
276	5	Female	Hispanic or Latino	28.6	0	0	0	0	0	24	135	107	NA	7	131	125	42.4	NA	101.9	159.475	No	No	0.0 to 0.5	0.74	0	0	0	0	0	4	44	-10	0	0	0	0	0	0	0	0	0	0	0	0	0	0	0	0	0
277	5	Male	White or Caucasian	26.7	0	0	0	1	0	15	83	87	NA	29	138	109	28.1	NA	97.6	101.139	No	No	0.0 to 0.5	0.74	1	0	0	0	1	4	68	0	0	30	0	0	0	0	0	0	20	0	0	0	0	0	0	10	0
278	5	Male	Hispanic or Latino	30.66	0	0	0	0	0	30	144	110	NA	12	135	105	41.3	NA	99.5	144.293	No	No	0.0 to 0.5	0.6	0	0	0	0	0	4	64	0	0	0	0	0	0	0	0	20	0	0	0	0	0	0	0	0	0
279	5	Male	White or Caucasian	29.96	0	0	0	0	0	20	103	123	NA	25	132	179	42.4	NA	98.7	72.5768	No	No	Above 1	0.58	0	0	0	0	0	4	75	0	0	0	0	0	0	0	0	0	0	0	0	0	0	0	0	0	0
280	5	Male	White or Caucasian	28.09	0	0	0	0	0	30	134	107	NA	12	134	201	28.2	NA	102.6	81.8078	No	No	0.0 to 0.5	0.4	1	0	0	0	0	4	67	0	0	0	0	0	0	0	0	20	0	0	0	0	0	0	0	10	0
281	5	Female	White or Caucasian	68.57	0	0	0	0	0	24	154	103	NA	12	141	162	45.3	NA	100.6	376.403	No	No	0.0 to 0.5	1	0	0	0	0	0	4	56	-10	0	0	0	0	0	0	0	0	0	0	0	0	0	0	0	0	0
282	5	Female	White or Caucasian	19.34	0	0	0	0	0	19	168	86	NA	18	144	90	40.7	NA	99.6	34.4719	Yes	No	Above 1	0.47	1	1	1	0	0	4	84	-10	10	0	0	0	0	0	0	0	0	0	0	0	0	0	0	0	0
283	5	Male	Unknown	24.04	0	0	0	0	0	20	126	88	NA	24	143	124	36.9	NA	98.6	126.844	No	No	0.51 to 1	0.5	0	0	0	0	0	4	69	0	0	0	0	0	0	0	0	0	0	0	0	0	0	0	0	0	0
284	5	Male	White or Caucasian	23.21	1	1	0	1	0	24	141	90	NA	21	NA	122	38	NA	97	84.2486	Yes	No	0.51 to 1	1	0	1	0	0	1	4	76	0	0	30	0	10	10	0	0	0	0	0	0	0	0	0	0	0	0
285	5	Female	White or Caucasian	39.62	0	0	0	0	0	20	137	93	NA	15	134	116	48.2	NA	97.7	121.584	No	No	0.0 to 0.5	1	0	0	0	0	0	4	63	-10	0	0	0	0	0	0	0	0	0	0	0	0	0	0	0	0	0
286	5	Male	Hispanic or Latino	26.31	0	0	0	0	0	20	161	102	NA	12	141	96	45.1	NA	98.2	86.9126	No	Yes	0.0 to 0.5	0.6	0	0	0	0	0	4	60	0	0	0	0	0	0	0	0	0	0	0	0	0	0	0	0	0	0
287	5	Female	White or Caucasian	38.45	0	0	1	0	0	22	163	94	NA	36	144	110	37.2	NA	99	63.4197	Yes	Yes	0.51 to 1	0.4	0	0	0	0	0	4	71	-10	0	0	0	0	0	10	0	0	0	0	0	0	20	0	0	0	0
288	5	Female	White or Caucasian	28.42	0	0	0	0	0	28	91	98	NA	23	NA	67	45	NA	99.8	80.2392	Yes	No	0.0 to 0.5	0.81	0	0	0	1	0	4	68	-10	0	0	0	0	0	0	20	0	0	0	0	0	0	0	0	0	0
289	5	Female	Black or African American	33.24	0	0	0	1	0	17	109	90	NA	11	137	100	39.4	NA	101.2	96.145	No	No	0.0 to 0.5	1	0	0	0	0	0	4	61	-10	0	30	0	0	0	0	0	0	0	0	0	0	0	0	0	0	0
290	5	Male	Hispanic or Latino	29.92	0	0	0	0	0	20	135	121	NA	9	139	133	47.8	NA	99.1	180.072	No	No	Above 1	0.7	0	0	0	0	0	4	42	0	0	0	0	0	0	0	0	0	0	0	0	0	0	0	0	0	0
291	5	Female	White or Caucasian	49.97	0	0	0	0	0	20	165	135	NA	NA	NA	NA	NA	NA	100.6	162.976	No	No	0.0 to 0.5	0.9	0	0	0	0	0	4	65	-10	0	0	0	0	0	0	0	0	0	0	10	0	0	0	0	0	0
292	5	Male	White or Caucasian	25.2	0	0	0	0	0	19	136	92	NA	13	138	114	43.3	NA	102.8	117.008	No	No	Above 1	0.75	0	0	0	0	0	4	53	0	0	0	0	0	0	0	0	0	0	0	0	0	0	0	0	0	0
293	5	Female	Hispanic or Latino	28.8	0	0	0	0	0	28	124	98	NA	10	139	105	38.2	NA	98.6	132.534	No	No	0.0 to 0.5	1	0	0	0	0	0	4	50	-10	0	0	0	0	0	0	0	0	0	0	0	0	0	0	0	0	0
294	5	Male	White or Caucasian	26.01	0	0	0	0	0	35	132	90	7.48	26	127	110	41.1	62	103	81.0155	No	No	0.0 to 0.5	0.7	1	0	0	0	0	6	54	0	0	0	0	0	0	0	0	20	0	0	0	0	0	20	0	0	0
295	5	Female	Hispanic or Latino	27.13	0	0	0	0	0	16	138	82	NA	17	130	203	38.5	NA	99.9	62.2653	No	Yes	0.0 to 0.5	0.7	0	0	0	1	0	4	88	-10	0	0	0	0	0	0	20	0	0	0	0	0	0	0	0	0	0
296	5	Male	Asian	29.93	0	0	0	0	0	20	150	69	NA	NA	NA	NA	NA	NA	100.1	102.888	No	No	0.0 to 0.5	0.9	1	1	1	1	0	4	68	0	10	0	0	0	0	0	20	0	0	0	0	0	0	0	0	0	0
297	5	Male	Black or African American	30.41	0	0	0	0	0	18	164	90	NA	NA	NA	270	NA	NA	97.8	110.153	No	No	0.0 to 0.5	0.9	0	0	0	0	0	4	57	0	0	0	0	0	0	0	0	0	0	0	0	0	0	0	10	0	0
298	5	Male	White or Caucasian	46.33	0	0	0	0	0	20	122	95	NA	NA	NA	NA	NA	NA	98.1	271.173	No	No	0.0 to 0.5	0.9	0	0	0	0	1	4	45	0	0	0	0	0	0	0	0	0	0	0	0	0	0	0	0	0	0
299	5	Female	Black or African American	36.7	0	0	0	0	0	25	153	104	NA	5	132	454	37.4	NA	98.5	196.133	No	No	0.0 to 0.5	1	0	0	0	0	0	4	58	-10	0	0	0	0	0	0	0	0	0	0	0	0	0	0	10	0	0
300	5	Male	White or Caucasian	43.24	0	0	0	0	0	28	143	104	NA	11	139	135	44.7	NA	99.9	260.816	No	No	0.0 to 0.5	1	0	0	0	0	0	4	32	0	0	0	0	0	0	0	0	0	0	0	0	0	0	0	0	0	0
301	5	Female	Hispanic or Latino	23.28	0	0	0	0	0	20	119	93	NA	47	138	361	32.3	NA	100.4	46.4092	No	No	0.0 to 0.5	0.4	1	1	0	0	0	4	80	-10	0	0	0	0	0	0	0	0	0	0	0	0	20	0	10	0	0
302	5	Female	Hispanic or Latino	31.49	0	0	0	0	0	22	140	80	NA	8	138	107	38.8	NA	100.6	90.2337	No	Yes	Above 1	1	0	0	0	0	0	4	65	-10	0	0	0	0	0	0	0	0	0	0	0	0	0	0	0	0	0
303	5	Female	Hispanic or Latino	48.62	0	0	0	0	0	24	88	98	NA	11	134	102	39.9	NA	103.2	204.006	No	No	0.51 to 1	0.72	0	0	0	0	0	4	42	-10	0	0	0	0	0	0	0	0	20	0	0	0	0	0	0	0	0
304	5	Male	White or Caucasian	33.47	0	0	0	0	0	22	154	81	NA	12	131	162	43.4	NA	99	93.0014	No	Yes	0.0 to 0.5	0.8	0	0	0	1	1	4	69	0	0	0	0	0	0	0	20	0	0	0	0	0	0	0	0	0	0
305	5	Male	White or Caucasian	37.53	0	0	1	0	0	22	119	72	NA	21	134	129	47.6	NA	100.6	79.2527	No	Yes	0.0 to 0.5	0.76	0	0	0	0	0	4	66	0	0	0	0	0	0	10	0	0	0	0	0	0	0	0	0	0	0
306	5	Male	White or Caucasian	28.71	0	0	0	0	0	50	129	120	7.316	26	136	154	42.8	109	98.5	87.2387	No	No	0.0 to 0.5	0.57	1	0	0	0	0	6	63	0	0	0	0	0	0	0	0	20	0	0	0	30	0	0	0	0	0
307	5	Male	White or Caucasian	23.89	0	0	0	0	0	24	86	113	NA	17	131	153	41.3	NA	99.2	147.289	No	No	0.0 to 0.5	1	0	0	1	0	0	4	67	0	10	0	0	0	0	0	0	0	20	0	0	0	0	0	0	0	0
308	5	Male	Other	25.22	0	0	0	0	0	25	137	87	NA	19	137	108	46	NA	99.3	104.177	No	No	0.0 to 0.5	0.5	0	0	0	0	0	4	55	0	0	0	0	0	0	0	0	0	0	0	0	0	0	0	0	0	0
309	5	Male	Hispanic or Latino	18.44	0	0	0	0	0	25	133	66	NA	18	134	240	43.6	NA	99.7	80.5051	No	Yes	Above 1	0.5	0	0	0	0	0	4	65	0	0	0	0	0	0	0	0	0	0	0	0	0	0	0	0	0	0
310	5	Male	White or Caucasian	24.37	0	0	0	0	0	19	140	95	NA	27	136	109	33.8	NA	101.2	46.6192	No	No	0.0 to 0.5	0.55	0	0	0	0	0	4	90	0	0	0	0	0	0	0	0	0	0	0	0	0	0	0	0	0	0
311	5	Female	White or Caucasian	22.52	0	0	0	0	0	23	118	119	NA	21	138	101	45.1	NA	99.2	85.7691	Yes	No	0.0 to 0.5	1	0	0	0	1	0	4	80	-10	0	0	0	0	0	0	20	0	0	0	0	0	0	0	0	0	0
312	5	Male	White or Caucasian	26.32	0	0	0	0	0	18	157	99	NA	22	130	106	41	NA	101.5	82.881	No	No	0.0 to 0.5	0.48	0	0	0	0	0	3	63	0	0	0	0	0	0	0	0	0	0	0	0	0	0	0	0	0	0
313	5	Male	Other	24.72	0	0	0	0	0	45	136	128	7.443	11	136	124	46.6	253.1	102.3	122.342	No	No	0.0 to 0.5	0.7	0	0	0	0	0	6	30	0	0	0	0	0	0	0	0	20	0	0	10	0	0	0	0	0	0
314	5	Male	White or Caucasian	23.1	0	0	0	0	0	25	125	89	NA	12	129	104	37.9	NA	102.2	136.179	No	No	0.0 to 0.5	0.42	0	1	0	0	0	4	57	0	0	0	0	0	0	0	0	0	0	0	0	0	0	20	0	0	0
315	5	Male	Asian	46.63	0	0	0	0	0	32	119	100	NA	11	136	95	44.1	NA	101.2	213.649	No	No	0.0 to 0.5	1	0	0	0	0	0	4	20	0	0	0	0	0	0	0	0	20	0	0	0	0	0	0	0	0	0
316	5	Female	Hispanic or Latino	48.82	0	0	0	0	0	20	139	119	NA	12	137	132	43.1	NA	98.3	164.766	No	No	Above 1	1	0	0	0	0	0	4	60	-10	0	0	0	0	0	0	0	0	0	0	0	0	0	0	0	0	0
317	5	Male	Hispanic or Latino	38.83	0	0	0	0	0	21	158	76	NA	NA	NA	122	NA	NA	99.6	215.57	No	Yes	0.0 to 0.5	0.9	0	0	0	0	0	4	38	0	0	0	0	0	0	0	0	0	0	0	0	0	0	0	0	0	0
318	5	Female	Asian	23.87	0	0	0	0	0	26	108	91	NA	27	134	138	37	NA	98.5	45.5682	No	No	Above 1	0.92	0	0	0	0	0	4	65	-10	0	0	0	0	0	0	0	0	0	0	0	0	0	0	0	0	0
319	5	Male	Black or African American	28	0	0	0	0	0	27	135	102	NA	20	138	143	41.2	NA	100	123.378	No	Yes	0.0 to 0.5	0.6	0	0	0	0	0	4	54	0	0	0	0	0	0	0	0	0	0	0	0	0	0	0	0	0	0
320	5	Male	White or Caucasian	23.85	0	0	0	0	0	22	132	98	NA	10	135	108	40.7	NA	99.7	123.41	No	No	0.51 to 1	1	0	0	0	0	0	4	35	0	0	0	0	0	0	0	0	0	0	0	0	0	0	0	0	0	0
321	5	Female	Hispanic or Latino	35.74	0	0	0	0	0	28	98	110	NA	7	137	116	33.7	NA	100.2	242.513	No	No	0.0 to 0.5	1	0	0	0	0	0	4	41	-10	0	0	0	0	0	0	0	0	0	0	0	0	0	0	0	0	0
322	5	Male	Black or African American	25.23	0	0	0	0	0	30	142	115	NA	23	143	170	44.4	NA	104.4	57.8502	No	No	0.0 to 0.5	0.4	1	0	1	1	0	4	75	0	10	0	0	0	0	0	20	20	0	15	0	0	0	0	0	0	0
323	5	Male	Other	38.1	0	0	0	0	0	26	149	97	NA	11	137	162	49.7	NA	101.6	179.849	No	No	0.0 to 0.5	1	0	0	0	0	0	4	47	0	0	0	0	0	0	0	0	0	0	0	0	0	0	0	0	0	0
324	5	Male	Hispanic or Latino	26.61	0	0	0	0	0	20	122	90	NA	12	139	101	39.2	NA	98.6	119.878	No	No	0.0 to 0.5	1	0	0	0	0	0	4	66	0	0	0	0	0	0	0	0	0	0	0	0	0	0	0	0	0	0
325	5	Female	White or Caucasian	35.93	0	0	0	0	0	24	113	95	NA	24	139	151	41.3	NA	102.9	87.7465	No	No	0.0 to 0.5	0.9	0	0	0	1	0	4	67	-10	0	0	0	0	0	0	20	0	0	0	0	0	0	0	0	0	0
326	5	Female	White or Caucasian	24	0	0	0	0	0	22	119	94	NA	7	140	118	38.8	NA	102	152.615	No	No	0.51 to 1	0.4	0	0	0	0	0	4	26	-10	0	0	0	0	0	0	0	0	0	0	0	0	0	0	0	0	0
327	5	Female	White or Caucasian	23.63	0	0	0	0	0	26	157	131	NA	8	135	84	38.6	NA	103.1	128.357	No	No	0.0 to 0.5	1	0	0	1	0	0	5	59	-10	10	0	0	0	0	0	0	0	0	0	10	0	0	0	0	0	0
328	5	Female	American Indian or Alaska Native	25.77	1	0	0	1	0	20	163	103	NA	20	143	104	30.9	NA	97.5	51.978	Yes	Yes	0.0 to 0.5	0.7	0	0	0	0	0	4	59	-10	0	30	0	10	0	0	0	0	0	0	0	0	0	0	0	0	0
329	5	Male	White or Caucasian	28.51	0	0	0	0	0	30	150	94	NA	13	140	190	44.9	NA	101.8	97.8595	No	No	0.0 to 0.5	0.49	0	0	0	0	0	4	61	0	0	0	0	0	0	0	0	20	0	0	0	0	0	0	0	0	0
330	5	Female	Asian	23.78	0	0	0	0	0	28	116	86	NA	10	135	117	46.1	NA	98.2	111.839	No	No	0.0 to 0.5	1	0	0	0	0	0	4	42	-10	0	0	0	0	0	0	0	0	0	0	0	0	0	0	0	0	0
331	5	Male	White or Caucasian	28.5	0	0	0	0	0	24	111	81	NA	16	NA	114	38	NA	97	153.368	No	No	0.0 to 0.5	1	0	0	0	0	0	4	64	0	0	0	0	0	0	0	0	0	0	0	0	0	0	0	0	0	0
332	5	Female	White or Caucasian	27.74	0	0	0	0	0	22	115	96	NA	10	137	97	40.7	NA	99.5	125.305	No	No	0.0 to 0.5	0.88	0	0	0	0	0	4	36	-10	0	0	0	0	0	0	0	0	0	0	0	0	0	0	0	0	0
333	5	Female	White or Caucasian	32.45	0	0	0	0	0	26	133	90	NA	19	144	150	38.1	NA	100.6	58.6294	Yes	Yes	0.0 to 0.5	0.7	0	1	0	1	0	4	79	-10	0	0	0	0	0	0	20	0	0	0	0	0	0	0	0	0	0
334	5	Female	Hispanic or Latino	28.57	0	0	0	0	0	37	144	88	NA	12	139	108	46.1	NA	101.5	97.7853	No	Yes	0.51 to 1	1	0	0	0	0	0	4	80	-10	0	0	0	0	0	0	0	20	0	0	0	0	0	0	0	0	0
335	5	Male	Hispanic or Latino	20.95	0	0	0	0	0	24	133	133	NA	38	146	149	43.8	NA	103.2	44.4165	Yes	No	Above 1	1	0	0	1	1	0	4	70	0	10	0	0	0	0	0	20	0	0	0	10	0	20	0	0	0	0
336	5	Male	Hispanic or Latino	29.27	0	1	0	0	0	19	147	99	NA	18	137	153	34.3	NA	99.3	94.4436	No	No	0.0 to 0.5	0.9	0	0	1	0	0	4	72	0	10	0	0	0	10	0	0	0	0	0	0	0	0	0	0	0	0
337	5	Female	Other	27.42	0	0	0	0	0	20	156	84	NA	18	140	145	37.8	NA	100.8	73.9492	No	No	0.0 to 0.5	0.9	0	0	0	0	0	4	76	-10	0	0	0	0	0	0	0	0	0	0	0	0	0	0	0	0	0
338	5	Female	White or Caucasian	28.33	0	0	0	0	0	20	130	86	NA	21	142	94	41.8	NA	98.4	107.976	No	Yes	0.0 to 0.5	1	0	0	0	0	0	4	58	-10	0	0	0	0	0	0	0	0	0	0	0	0	0	0	0	0	0
339	5	Male	Hispanic or Latino	25.2	0	0	0	0	0	26	117	105	NA	11	133	103	44.4	NA	103.1	221.54	No	No	0.0 to 0.5	0.63	0	0	0	0	0	4	42	0	0	0	0	0	0	0	0	0	0	0	0	0	0	0	0	0	0
340	5	Male	White or Caucasian	28.67	1	0	0	0	0	34	106	86	NA	NA	NA	NA	NA	NA	NA	66.6389	Yes	No	0.0 to 0.5	0.9	1	0	1	1	1	4	84	0	10	0	0	10	0	0	20	20	0	0	0	0	0	0	0	0	0
341	5	Female	Hispanic or Latino	36.57	0	0	0	0	0	16	126	110	NA	12	139	95	38.7	NA	103.2	209.912	No	No	0.0 to 0.5	1	0	0	0	0	0	4	42	-10	0	0	0	0	0	0	0	0	0	0	0	0	0	0	0	0	0
342	5	Male	White or Caucasian	44.94	0	0	0	0	0	20	117	98	NA	10	140	146	43.7	NA	98.6	279.109	Yes	No	0.0 to 0.5	1	0	0	0	0	0	4	40	0	0	0	0	0	0	0	0	0	0	0	0	0	0	0	0	0	0
343	5	Male	Hispanic or Latino	22.14	0	0	0	0	0	18	131	98	7.44	27	135	107	43.5	71	101	67.2205	No	No	0.0 to 0.5	0.7	0	0	0	0	0	4	71	0	0	0	0	0	0	0	0	0	0	0	0	0	0	0	0	0	0
344	5	Male	White or Caucasian	23.5	1	0	1	0	0	22	135	61	NA	NA	NA	NA	NA	NA	97.5	40.5629	No	Yes	0.0 to 0.5	0.9	1	0	0	0	0	4	91	0	0	0	0	10	0	10	0	0	0	0	0	0	0	0	0	0	0
345	5	Male	Hispanic or Latino	27.46	0	0	0	0	0	18	119	89	NA	17	127	269	42.8	NA	98.1	121.485	No	No	0.0 to 0.5	1	0	0	0	0	1	4	64	0	0	0	0	0	0	0	0	0	0	0	0	0	0	20	10	0	0
346	5	Male	Hispanic or Latino	34.96	0	0	0	0	1	26	174	105	NA	10	133	172	43.3	NA	102.6	154.995	No	Yes	0.0 to 0.5	0.6	0	0	0	0	0	4	61	0	0	0	20	0	0	0	0	0	0	0	0	0	0	0	0	0	0
347	5	Female	White or Caucasian	27.03	0	1	0	0	0	30	101	86	NA	23	132	118	31.6	NA	98.8	77.1107	Yes	Yes	0.0 to 0.5	1	0	0	0	0	0	4	77	-10	0	0	0	0	10	0	0	20	0	0	0	0	0	0	0	0	0
348	5	Male	White or Caucasian	26.41	0	0	0	0	0	20	166	72	NA	36	138	117	34.2	NA	101.9	56.6588	No	No	0.0 to 0.5	1	0	1	1	0	0	4	87	0	10	0	0	0	0	0	0	0	0	0	0	0	20	0	0	0	0
349	5	Female	Hispanic or Latino	28.33	0	0	0	0	0	22	146	89	NA	11	133	151	41	NA	99.6	94.8082	No	No	0.0 to 0.5	1	0	0	0	0	0	3	68	-10	0	0	0	0	0	0	0	0	0	0	0	0	0	0	0	0	0
350	5	Male	Other	26.5	0	0	0	0	0	20	141	110	NA	NA	NA	NA	NA	NA	100.5	91.6939	No	No	0.0 to 0.5	0.9	0	0	0	0	0	4	60	0	0	0	0	0	0	0	0	0	0	0	0	0	0	0	0	0	0
351	5	Female	White or Caucasian	26.57	0	0	0	0	0	18	182	102	NA	11	138	131	45.6	NA	98.1	108.496	No	Yes	0.51 to 1	0.61	0	0	0	0	0	4	61	-10	0	0	0	0	0	0	0	0	0	0	0	0	0	0	0	0	0
352	5	Male	White or Caucasian	24.48	0	0	0	0	0	29	92	89	NA	38	146	113	36.3	NA	102.8	32.158	No	No	0.0 to 0.5	0.83	1	1	1	1	0	4	89	0	10	0	0	0	0	0	20	0	0	0	0	0	20	0	0	0	0
353	5	Male	Asian	21.9	0	0	1	0	1	18	140	90	NA	34	141	135	37	NA	99.8	34.2418	Yes	Yes	0.0 to 0.5	0.4	0	0	0	0	0	4	74	0	0	0	20	0	0	10	0	0	0	0	0	0	20	0	0	0	0
354	5	Female	Asian	21.94	0	1	0	0	0	20	147	101	NA	28	NA	140	45	NA	99.3	32.1295	Yes	Yes	0.0 to 0.5	0.74	0	1	1	0	0	4	92	-10	10	0	0	0	10	0	0	0	0	0	0	0	0	0	0	0	0
355	5	Female	Hispanic or Latino	35.42	0	0	0	0	0	24	119	138	NA	7	136	128	35	NA	100.5	163.86	No	No	0.0 to 0.5	0.7	0	0	0	0	0	4	38	-10	0	0	0	0	0	0	0	0	0	0	10	0	0	0	0	0	0
356	5	Male	White or Caucasian	29.03	0	0	0	0	0	20	159	100	7.44	24	142	84	37	165	98.6	114.544	No	Yes	0.51 to 1	0.8	0	0	0	0	0	4	40	0	0	0	0	0	0	0	0	0	0	0	0	0	0	0	0	0	0
357	5	Male	Hispanic or Latino	28.47	0	0	0	0	0	16	136	72	NA	36	133	326	36.2	NA	97.9	61.7143	No	Yes	0.0 to 0.5	0.5	0	0	0	0	0	4	67	0	0	0	0	0	0	0	0	0	0	0	0	0	20	0	10	0	0
358	5	Male	Hispanic or Latino	24.29	0	0	0	0	0	16	145	76	NA	29	130	199	33.3	NA	101.4	45.2752	No	No	0.51 to 1	0.7	1	0	0	0	0	4	74	0	0	0	0	0	0	0	0	0	0	0	0	0	0	0	0	0	0
359	5	Male	Asian	33.16	0	0	0	0	0	16	130	82	7.46	15	131	138	46.8	80.4	97.7	141.956	No	Yes	0.0 to 0.5	0.9	0	0	0	0	0	3	53	0	0	0	0	0	0	0	0	0	0	0	0	0	0	0	0	0	0
360	5	Male	White or Caucasian	22.37	0	0	0	0	0	18	130	98	NA	11	127	115	41.1	NA	98.6	119.679	No	No	0.0 to 0.5	0.6	0	0	0	0	0	4	77	0	0	0	0	0	0	0	0	0	0	0	0	0	0	20	0	0	0
361	5	Female	White or Caucasian	41.63	0	0	0	0	0	32	142	82	NA	10	138	106	37.9	NA	99.4	152.481	No	No	0.0 to 0.5	1	0	0	0	0	0	4	73	-10	0	0	0	0	0	0	0	20	0	0	0	0	0	0	0	0	0
362	5	Male	White or Caucasian	41.91	1	0	1	0	0	24	208	88	NA	27	135	135	34.7	NA	101.4	99.1725	Yes	Yes	0.0 to 0.5	0.57	0	1	1	0	0	4	79	0	10	0	0	10	0	10	0	0	0	0	0	0	0	0	0	0	0
363	5	Male	Other	34.85	0	0	0	0	0	19	116	75	NA	13	137	141	42.9	NA	99.9	109.532	No	Yes	0.0 to 0.5	0.77	0	0	0	0	0	4	55	0	0	0	0	0	0	0	0	0	0	0	0	0	0	0	0	0	0
364	5	Female	Hispanic or Latino	27.97	0	0	0	0	0	30	132	105	NA	7	133	160	37.8	NA	99.4	123.634	No	No	0.0 to 0.5	1	0	0	0	0	0	4	66	-10	0	0	0	0	0	0	0	20	0	0	0	0	0	0	0	0	0
365	5	Female	White or Caucasian	23.65	0	0	0	0	0	16	126	107	NA	21	134	114	39.8	NA	99.7	91.5408	No	No	0.0 to 0.5	0.5	0	0	0	0	0	4	51	-10	0	0	0	0	0	0	0	0	0	0	0	0	0	0	0	0	0
366	5	Male	White or Caucasian	21.43	0	1	0	0	0	20	129	86	NA	28	137	97	38.5	NA	98.7	52.7301	No	No	0.0 to 0.5	0.4	0	0	0	0	0	4	86	0	0	0	0	0	10	0	0	0	0	0	0	0	0	0	0	0	0
367	5	Male	White or Caucasian	39.31	0	0	0	0	0	20	126	112	NA	6	139	99	48.7	NA	101.2	196.944	No	No	0.0 to 0.5	1	0	0	0	0	0	4	61	0	0	0	0	0	0	0	0	0	0	0	0	0	0	0	0	0	0
368	5	Male	Hispanic or Latino	26.13	0	0	0	0	0	24	111	146	NA	10	137	136	46.3	NA	99	155.922	No	No	0.51 to 1	0.6	0	0	0	0	0	4	45	0	0	0	0	0	0	0	0	0	0	0	10	0	0	0	0	0	0
369	5	Male	White or Caucasian	19.58	0	0	0	0	0	33	140	110	NA	85	146	108	37.8	NA	100.2	38.2194	No	No	0.0 to 0.5	0.4	1	1	1	0	0	4	88	0	10	0	0	0	0	0	0	20	0	0	0	0	20	0	0	0	0
370	5	Male	White or Caucasian	21.29	0	0	0	0	0	32	169	170	7.459	18	138	86	33.6	144	100.1	41.3993	Yes	Yes	0.0 to 0.5	1	1	0	0	0	0	4	90	0	0	0	0	0	0	0	0	20	0	0	10	0	0	0	0	0	0
371	5	Male	Other	21.9	0	0	0	0	0	24	132	89	NA	13	138	118	NA	NA	98.2	62.0705	Yes	No	Above 1	0.9	1	1	0	0	0	4	75	0	0	0	0	0	0	0	0	0	0	0	0	0	0	0	0	0	0
372	5	Male	White or Caucasian	21.78	0	0	0	0	0	41	147	124	NA	12	133	181	34.8	NA	99.7	106.824	No	Yes	Above 1	1	0	0	0	0	0	4	62	0	0	0	0	0	0	0	0	20	0	0	0	0	0	0	0	0	0
373	5	Female		25.06	0	0	0	0	0	18	136	82	7.43	9	136	115	41.3	53	101	73.3705	No	No	0.0 to 0.5	1	0	0	0	0	0	4	79	-10	0	0	0	0	0	0	0	0	0	0	0	0	0	0	0	0	10
374	5	Male	Hispanic or Latino	25.9	0	0	0	0	0	18	119	81	7.49	15	132	107	48	62	100	194.161	No	No	0.0 to 0.5	0.8	0	0	0	0	0	4	46	0	0	0	0	0	0	0	0	0	0	0	0	0	0	0	0	0	0
375	5	Female	White or Caucasian	36.05	0	0	0	0	0	18	119	95	NA	9	138	204	38.8	NA	99.1	128.946	Yes	Yes	0.0 to 0.5	1	0	0	1	0	0	4	54	-10	10	0	0	0	0	0	0	0	0	0	0	0	0	0	0	0	0
376	5	Female	White or Caucasian	34.01	0	0	0	0	0	16	108	63	NA	16	141	83	40.4	NA	97.7	106.642	Yes	No	0.0 to 0.5	1	0	0	0	0	0	4	36	-10	0	0	0	0	0	0	0	0	0	0	0	0	0	0	0	0	0
377	5	Male	Other	26.99	0	0	0	0	0	19	181	107	NA	10	138	132	42	NA	99.5	98.3278	No	No	0.51 to 1	0.5	0	0	0	0	0	4	60	0	0	0	0	0	0	0	0	0	0	0	0	0	0	0	0	0	0
378	5	Female	Hispanic or Latino	28.19	0	0	0	0	0	22	117	98	NA	11	140	123	38.8	NA	98.5	150.366	No	No	0.0 to 0.5	0.6	0	0	0	0	0	4	62	-10	0	0	0	0	0	0	0	0	0	0	0	0	0	0	0	0	0
379	5	Male	Hispanic or Latino	31.65	0	0	0	0	0	30	135	97	NA	18	137	138	43.2	NA	100.2	120.997	No	Yes	0.0 to 0.5	1	0	0	0	0	0	4	59	0	0	0	0	0	0	0	0	20	0	0	0	0	0	0	0	0	0
380	5	Female	White or Caucasian	27.96	0	0	0	0	0	14	106	82	NA	31	133	140	32	NA	98.1	99.3336	No	No	0.0 to 0.5	0.68	0	1	0	0	0	3	87	-10	0	0	0	0	0	0	0	0	0	0	0	0	20	0	0	0	0
381	5	Male	Black or African American	26.25	0	0	0	0	0	22	144	93	NA	21	133	119	36.4	NA	98.2	110.269	No	Yes	0.0 to 0.5	0.5	0	0	0	0	0	4	81	0	0	0	0	0	0	0	0	0	0	0	0	0	0	0	0	0	0
382	5	Male	White or Caucasian	26.76	0	0	0	0	0	22	150	98	7.44	22	136	125	41.6	58	102.7	107.098	No	No	0.0 to 0.5	1	0	0	0	0	0	4	62	0	0	0	0	0	0	0	0	0	0	0	0	0	0	0	0	0	10
383	5	Female	Asian	25.12	0	0	0	0	0	20	116	103	NA	16	135	127	34.2	NA	101.7	105.717	No	No	0.0 to 0.5	0.38	0	0	0	0	0	4	65	-10	0	0	0	0	0	0	0	0	0	0	0	0	0	0	0	0	0
384	5	Female	Hispanic or Latino	40	0	0	0	0	0	19	115	89	NA	12	137	246	40.8	NA	97.8	155.537	No	No	0.0 to 0.5	1	0	0	0	0	0	4	55	-10	0	0	0	0	0	0	0	0	0	0	0	0	0	0	0	0	0
385	5	Male	Asian	31.69	0	0	0	0	0	24	150	135	NA	15	133	114	49.4	NA	104.4	135.448	No	No	0.0 to 0.5	0.55	0	0	0	0	0	5	35	0	0	0	0	0	0	0	0	0	0	15	10	0	0	0	0	0	0
386	5	Male	Hispanic or Latino	25.34	0	0	0	0	0	22	129	79	NA	18	130	176	42.5	NA	99.8	58.1497	No	No	0.0 to 0.5	0.6	0	0	0	0	0	4	79	0	0	0	0	0	0	0	0	0	0	0	0	0	0	0	0	0	0
387	5	Male	Hispanic or Latino	27.41	0	0	0	0	0	18	139	100	NA	17	130	361	45.9	NA	97.5	127.324	No	No	0.0 to 0.5	1	0	0	0	0	0	4	44	0	0	0	0	0	0	0	0	0	0	0	0	0	0	0	10	0	0
388	5	Male	Hispanic or Latino	24.8	0	0	0	0	0	22	154	98	NA	21	133	159	41.6	NA	98.8	34.9879	No	No	0.0 to 0.5	0.3	1	0	0	1	0	4	79	0	0	0	0	0	0	0	20	0	0	0	0	0	0	0	0	0	0
389	5	Male	White or Caucasian	24.94	0	0	0	0	0	27	136	80	7.48	11	137	108	34	68	98.8	140.928	No	Yes	0.0 to 0.5	1	0	0	0	0	0	4	69	0	0	0	0	0	0	0	0	0	0	0	0	0	0	0	0	0	0
390	5	Male	White or Caucasian	26.72	0	1	0	0	0	22	103	87	NA	17	135	117	44.1	NA	100.8	110.936	Yes	No	0.0 to 0.5	0.6	0	0	0	0	0	4	65	0	0	0	0	0	10	0	0	0	0	0	0	0	0	0	0	0	0
391	5	Female	White or Caucasian	25.88	0	0	0	0	0	21	122	155	NA	11	134	114	47.3	NA	99	69.652	No	No	0.0 to 0.5	1	0	0	0	0	0	4	81	-10	0	0	0	0	0	0	0	0	0	0	10	0	0	0	0	0	0
392	5	Male	White or Caucasian	17.97	0	0	1	0	0	26	115	83	NA	17	137	127	40.6	NA	98	41.1036	No	No	0.0 to 0.5	0.49	0	1	1	1	0	4	76	0	10	0	0	0	0	10	20	0	0	0	0	0	0	0	0	0	0
393	5	Male	Black or African American	29.71	0	0	0	0	0	22	157	108	7.46	NA	NA	NA	NA	109	98.5	90.0885	No	Yes	0.0 to 0.5	0.9	0	0	0	0	0	4	52	0	0	0	0	0	0	0	0	0	0	0	0	0	0	0	0	0	0
394	5	Male	White or Caucasian	30.53	0	0	0	0	0	16	135	88	NA	24	138	115	42.1	NA	99.1	86.3986	No	No	0.0 to 0.5	0.8	0	0	0	0	0	4	72	0	0	0	0	0	0	0	0	0	0	0	0	0	0	0	0	0	0
395	5	Female	White or Caucasian	24.52	0	0	0	0	0	26	156	80	NA	25	141	124	37.4	NA	98.4	46.238	No	No	0.0 to 0.5	0.41	1	1	1	1	0	4	93	-10	10	0	0	0	0	0	20	0	0	0	0	0	0	0	0	0	0
396	5	Male	Other	24.83	0	0	0	0	0	16	124	103	NA	12	134	119	36.6	NA	98.9	114.521	No	No	0.0 to 0.5	1	0	0	0	0	1	4	38	0	0	0	0	0	0	0	0	0	0	0	0	0	0	0	0	0	0
397	5	Male	White or Caucasian	35.78	0	0	0	0	0	18	88	69	NA	40	130	52	43.9	NA	97.4	74.7019	No	Yes	0.0 to 0.5	0.98	0	1	1	1	0	4	76	0	10	0	0	0	0	0	20	0	20	0	0	0	20	0	0	0	0
398	5	Male	Asian	20.32	0	0	0	0	0	22	167	87	NA	32	149	202	39.8	NA	101.3	61.559	No	No	0.0 to 0.5	0.9	0	0	0	1	0	4	83	0	0	0	0	0	0	0	20	0	0	0	0	0	20	0	0	0	0
399	5	Female	Other	29.92	0	0	0	0	0	18	134	89	NA	9	132	121	45.7	NA	98.7	105.553	No	No	Above 1	0.94	0	0	0	0	1	4	78	-10	0	0	0	0	0	0	0	0	0	0	0	0	0	0	0	0	0
400	5	Female	Asian	20.46	0	0	0	0	0	22	130	96	NA	41	142	111	34.2	NA	103.1	61.046	No	No	0.0 to 0.5	0.43	1	0	0	0	0	4	83	-10	0	0	0	0	0	0	0	0	0	0	0	0	20	0	0	0	0
401	5	Male	Other	25.64	0	0	0	0	0	16	92	74	NA	20	133	103	34.4	NA	98.7	80.5241	No	Yes	0.0 to 0.5	1	0	0	0	0	0	4	66	0	0	0	0	0	0	0	0	0	0	0	0	0	0	0	0	0	0
402	5	Male	Asian	25.84	0	0	0	0	0	18	142	105	NA	NA	NA	NA	NA	NA	98.6	140.434	No	No	0.0 to 0.5	0.9	0	0	0	0	0	4	46	0	0	0	0	0	0	0	0	0	0	0	0	0	0	0	0	0	0
403	5	Female	White or Caucasian	36.66	0	0	0	0	0	32	159	87	NA	26	135	306	42.8	NA	99.4	59.2146	No	No	0.0 to 0.5	0.21	1	1	0	0	0	4	83	-10	0	0	0	0	0	0	0	20	0	0	0	0	0	0	10	0	0
404	5	Male	White or Caucasian	26.36	0	0	1	0	0	20	114	88	NA	35	138	123	37.7	NA	97.1	36.488	No	Yes	0.0 to 0.5	0.7	0	0	0	0	0	4	74	0	0	0	0	0	0	10	0	0	0	0	0	0	20	0	0	0	0
405	5	Male	White or Caucasian	26.2	0	0	0	1	0	24	137	106	7.49	20	129	131	35.8	80	101.8	91.316	No	No	0.0 to 0.5	0.5	0	0	0	0	0	4	66	0	0	30	0	0	0	0	0	0	0	0	0	0	0	20	0	0	0
406	5	Male	Hispanic or Latino	23.49	0	0	0	0	0	49	180	121	7.425	33	137	205	41.7	65	97.1	81.7643	Yes	Yes	0.0 to 0.5	0.68	0	0	0	0	0	5	65	0	0	0	0	0	0	0	0	20	0	0	0	0	20	0	0	0	0
407	5	Female	Asian	23.34	0	0	0	0	0	32	149	99	NA	15	NA	202	46	NA	97.8	110.824	No	No	0.0 to 0.5	0.63	0	0	0	0	0	4	56	-10	0	0	0	0	0	0	0	20	0	0	0	0	0	0	0	0	0
408	5	Female	White or Caucasian	NA	0	0	0	0	0	20	121	92	NA	18	137	171	36.8	NA	100.4	NA	No	No	0.0 to 0.5	1	1	1	0	1	1	4	92	-10	0	0	0	0	0	0	20	0	0	0	0	0	0	0	0	0	0
409	5	Male	Hispanic or Latino	31.62	0	0	0	0	0	18	119	92	NA	9	135	129	40.4	NA	101.3	152.078	No	No	Above 1	1	0	0	0	0	0	4	50	0	0	0	0	0	0	0	0	0	0	0	0	0	0	0	0	0	0
410	5	Female	White or Caucasian	33.25	0	0	0	0	0	18	160	94	NA	12	133	183	46.1	NA	102.6	98.183	No	No	0.0 to 0.5	0.24	0	0	0	0	0	4	76	-10	0	0	0	0	0	0	0	0	0	0	0	0	0	0	0	0	0
411	5	Male	White or Caucasian	19.22	1	0	0	0	0	26	136	122	NA	15	134	93	44.2	NA	98.2	50.4879	Yes	No	0.0 to 0.5	0.9	0	0	0	0	0	4	77	0	0	0	0	10	0	0	0	0	0	0	0	0	0	0	0	0	0
412	5	Male	Hispanic or Latino	28.79	0	1	0	1	0	37	170	99	7.39	11	137	182	42.8	73	99	83.105	Yes	Yes	Above 1	1	0	0	0	0	0	6	78	0	0	30	0	0	10	0	0	20	0	0	0	0	0	0	0	0	0
413	5	Female	White or Caucasian	39.23	0	0	0	0	0	18	97	105	NA	44	134	314	39.3	NA	98.9	52.3866	No	No	0.0 to 0.5	0.6	0	0	1	1	0	4	69	-10	10	0	0	0	0	0	20	0	0	0	0	0	20	0	10	0	0
414	5	Male	White or Caucasian	26.41	0	0	1	0	0	25	159	101	NA	35	137	126	43.8	NA	101.8	44.7777	No	No	0.0 to 0.5	0.9	0	0	0	0	0	4	84	0	0	0	0	0	0	10	0	0	0	0	0	0	20	0	0	0	0
415	5	Female	Black or African American	22.46	0	0	0	0	0	18	136	96	NA	3	130	123	38	NA	99.5	99.4104	No	Yes	0.0 to 0.5	0.63	0	0	0	0	0	4	66	-10	0	0	0	0	0	0	0	0	0	0	0	0	0	0	0	0	0
416	6	Male	Hispanic or Latino	26.63	0	0	0	0	0	31	121	72	NA	9	133	208	31.7	NA	97.5	152.714	No	No	0.51 to 1	0.7	0	0	0	0	0	4	63	0	0	0	0	0	0	0	0	20	0	0	0	0	0	0	0	0	0
417	6	Female	White or Caucasian	53.66	0	0	0	0	0	20	86	123	NA	18	140	123	43.5	NA	102.8	155.425	No	No	0.0 to 0.5	0.9	0	0	0	0	0	4	55	-10	0	0	0	0	0	0	0	0	20	0	0	0	0	0	0	0	0
418	6	Female	Other	29.32	0	0	0	0	0	28	151	74	NA	25	142	103	32.2	NA	98.2	70.6133	No	Yes	0.0 to 0.5	0.6	0	0	1	0	0	4	87	-10	10	0	0	0	0	0	0	0	0	0	0	0	0	0	0	0	0
419	6	Male	Hispanic or Latino	20.65	0	1	0	0	0	20	103	91	NA	30	139	129	42.3	NA	99.4	62.8414	Yes	No	0.0 to 0.5	1	0	0	1	0	0	4	83	0	10	0	0	0	10	0	0	0	0	0	0	0	20	0	0	0	0
420	6	Male	Hispanic or Latino	23.49	0	0	0	1	0	52	172	111	NA	17	135	142	32.1	NA	99.5	57.644	No	Yes	0.0 to 0.5	0.6	1	1	0	0	0	5	79	0	0	30	0	0	0	0	0	20	0	0	0	0	0	0	0	0	0
421	6	Male	Black or African American	33.12	0	0	0	0	0	26	158	113	NA	11	129	103	41.9	NA	102.6	131.918	No	No	0.0 to 0.5	0.96	0	0	0	0	0	4	61	0	0	0	0	0	0	0	0	0	0	0	0	0	0	20	0	0	0
422	6	Male	White or Caucasian	38.64	0	0	0	0	0	24	152	112	NA	12	133	163	43.4	NA	99.3	112.619	Yes	No	0.51 to 1	1	0	0	0	0	0	4	72	0	0	0	0	0	0	0	0	0	0	0	0	0	0	0	0	0	0
423	6	Female	White or Caucasian	32.02	0	0	0	1	0	24	118	85	NA	11	136	97	48.6	NA	99.4	114.901	Yes	Yes	0.0 to 0.5	1	0	0	1	0	0	4	64	-10	10	30	0	0	0	0	0	0	0	0	0	0	0	0	0	0	0
424	6	Male	Asian	41.69	0	0	0	0	0	26	120	110	NA	8	NA	101	54	NA	98.8	216.816	No	No	0.0 to 0.5	1	0	0	0	0	0	4	30	0	0	0	0	0	0	0	0	0	0	0	0	0	0	0	0	0	0
425	6	Male	Hispanic or Latino	24.73	0	0	0	0	0	18	134	75	NA	12	135	100	39.4	NA	100.2	86.6457	No	No	0.0 to 0.5	0.3	0	0	0	0	0	4	77	0	0	0	0	0	0	0	0	0	0	0	0	0	0	0	0	0	0
426	6	Male	Hispanic or Latino	40.77	0	0	0	0	0	40	118	140	7.47	15	135	165	39	74	102.6	191.69	No	No	0.0 to 0.5	0.7	0	0	0	0	0	4	63	0	0	0	0	0	0	0	0	20	0	0	10	0	0	0	0	0	0
427	6	Male	Hispanic or Latino	18.98	0	0	0	0	0	14	113	68	NA	24	138	238	34.3	NA	98.2	40.0043	Yes	No	0.0 to 0.5	1	1	0	1	0	0	4	89	0	10	0	0	0	0	0	0	0	0	0	0	0	0	0	0	0	0
428	6	Male	White or Caucasian	26.84	0	0	0	0	0	22	147	98	7.34	20	139	130	44.3	60	99.3	184.017	No	No	0.0 to 0.5	0.6	0	0	0	1	0	6	64	0	0	0	0	0	0	0	20	0	0	0	0	30	0	0	0	0	0
429	6	Male	Hispanic or Latino	56.27	0	0	0	0	0	40	138	129	NA	10	138	112	45.4	NA	103	243.587	Yes	No	0.0 to 0.5	0.49	0	0	0	0	0	5	20	0	0	0	0	0	0	0	0	20	0	0	10	0	0	0	0	0	0
430	6	Female	Other	40.3	0	0	0	0	0	20	120	98	NA	10	136	152	36.3	NA	101.4	188.079	No	No	0.0 to 0.5	0.73	0	0	0	0	0	4	49	-10	0	0	0	0	0	0	0	0	0	0	0	0	0	0	0	0	0
431	6	Female	White or Caucasian	43.34	1	0	0	0	0	17	156	105	NA	11	138	219	41.3	NA	98.6	169.897	Yes	Yes	0.0 to 0.5	1	0	0	1	0	0	4	57	-10	10	0	0	10	0	0	0	0	0	0	0	0	0	0	0	0	0
432	6	Female	White or Caucasian	32.02	0	0	0	0	0	35	150	129	NA	25	136	176	48.2	NA	99.9	54.856	No	No	0.0 to 0.5	1	1	0	0	0	0	4	89	-10	0	0	0	0	0	0	0	20	0	0	10	0	0	0	0	0	0
433	6	Female	Other	29.45	0	0	0	0	0	24	147	103	NA	11	136	109	40	NA	98.3	107.572	No	No	0.0 to 0.5	1	0	0	0	0	1	4	51	-10	0	0	0	0	0	0	0	0	0	0	0	0	0	0	0	0	0
434	6	Female	White or Caucasian	29.95	0	0	0	0	0	20	177	85	NA	11	136	270	41.1	NA	99	144.723	No	No	0.0 to 0.5	1	0	0	0	0	0	4	61	-10	0	0	0	0	0	0	0	0	0	0	0	0	0	0	10	0	0
435	6	Male	Unknown	26.05	0	1	0	0	0	24	163	101	NA	15	138	290	43.5	NA	99.2	192.045	Yes	Yes	0.0 to 0.5	0.99	0	0	0	0	0	4	50	0	0	0	0	0	10	0	0	0	0	0	0	0	0	0	10	0	0
436	6	Male	White or Caucasian	23.01	0	0	1	0	0	16	115	104	NA	35	135	107	32.4	NA	98	51.9974	Yes	Yes	0.51 to 1	0.54	0	0	0	0	0	4	78	0	0	0	0	0	0	10	0	0	0	0	0	0	20	0	0	0	0
437	6	Male	Asian	25.73	0	0	0	0	0	38	148	103	7.5	15	128	141	43.5	54	98.6	97.7769	No	No	Above 1	0.6	0	0	0	0	0	4	62	0	0	0	0	0	0	0	0	20	0	0	0	0	0	20	0	0	10
438	6	Male	White or Caucasian	30.22	0	0	0	0	0	20	143	92	NA	20	130	135	45.6	NA	102.9	134.74	No	No	0.0 to 0.5	0.6	0	0	0	0	0	4	59	0	0	0	0	0	0	0	0	0	0	0	0	0	0	0	0	0	0
439	6	Male	Hispanic or Latino	54.34	0	0	0	0	0	20	169	113	NA	16	124	294	42	NA	101.9	207.897	No	No	0.0 to 0.5	0.8	0	0	0	0	0	4	42	0	0	0	0	0	0	0	0	0	0	0	0	0	0	20	10	0	0
440	6	Female	Hispanic or Latino	29.29	0	0	0	0	0	18	NA	NA	NA	23	129	102	38	NA	100.4	43.1347	No	No	Above 1	1	0	0	0	0	0	4	67	-10	0	0	0	0	0	0	0	0	0	0	0	0	0	20	0	0	0
441	6	Female	White or Caucasian	21.74	0	0	0	0	0	15	80	70	NA	29	129	126	30.4	NA	NA	87.7625	Yes	No	Above 1	0.76	0	0	1	0	0	4	69	-10	10	0	0	0	0	0	0	0	20	0	0	0	0	20	0	0	0
442	6	Male	Unknown	21	0	0	0	0	0	18	155	67	NA	10	129	100	42.5	NA	100.1	99.9058	No	No	0.0 to 0.5	0.77	0	0	0	0	0	4	74	0	0	0	0	0	0	0	0	0	0	0	0	0	0	20	0	0	0
443	6	Female	Black or African American	30.42	0	0	0	0	0	25	115	116	7.44	7	134	108	35.4	56	101.4	93.0564	No	No	0.0 to 0.5	0.9	0	0	0	0	0	4	55	-10	0	0	0	0	0	0	0	0	0	0	0	0	0	0	0	0	10
444	6	Male	Hispanic or Latino	34.52	0	0	0	0	0	32	148	76	NA	19	139	162	36.7	NA	98.1	110.248	No	No	0.51 to 1	0.8	0	0	0	0	0	4	59	0	0	0	0	0	0	0	0	20	0	0	0	0	0	0	0	0	0
445	6	Male	White or Caucasian	35.44	0	0	0	0	0	26	184	110	NA	22	136	171	34.3	NA	101.7	93.7659	No	Yes	0.51 to 1	0.7	0	0	0	0	0	4	60	0	0	0	0	0	0	0	0	0	0	0	0	0	0	0	0	0	0
446	6	Female	White or Caucasian	21.51	0	0	0	1	0	16	106	80	NA	20	136	102	41.3	NA	97.3	31.361	Yes	No	0.0 to 0.5	0.95	1	0	1	1	0	4	85	-10	10	30	0	0	0	0	20	0	0	0	0	0	0	0	0	0	0
447	6	Male	Black or African American	24.39	0	0	0	0	0	24	122	118	NA	75	136	600	38.9	NA	99.6	48.8927	Yes	Yes	Above 1	0.6	0	0	0	1	0	4	77	0	0	0	0	0	0	0	20	0	0	0	0	0	20	0	10	0	0
448	6	Male	Black or African American	15.1	0	0	0	0	0	28	136	78	NA	23	154	119	18.9	NA	100.4	77.9612	No	No	0.0 to 0.5	1	0	0	1	0	0	4	74	0	10	0	0	0	0	0	0	0	0	0	0	0	0	0	0	10	0
449	6	Female	White or Caucasian	32.53	1	0	0	0	0	18	164	85	NA	13	137	123	38.5	NA	98.3	78.1686	No	Yes	0.0 to 0.5	0.38	0	0	1	0	0	4	77	-10	10	0	0	10	0	0	0	0	0	0	0	0	0	0	0	0	0
450	6	Male	Hispanic or Latino	25.33	0	0	0	0	0	30	134	87	7.51	16	139	206	42.5	74	98.2	140.758	No	No	Above 1	1	0	0	0	0	0	6	48	0	0	0	0	0	0	0	0	20	0	0	0	0	0	0	0	0	0
451	6	Female	White or Caucasian	24.67	0	0	0	0	0	23	137	79	NA	11	130	113	37.7	NA	97.8	75.968	Yes	Yes	0.0 to 0.5	0.66	0	1	1	0	0	4	95	-10	10	0	0	0	0	0	0	0	0	0	0	0	0	0	0	0	0
452	6	Male	Hispanic or Latino	39.89	0	0	0	0	0	18	141	101	NA	NA	NA	228	NA	NA	100.8	289.981	No	Yes	0.0 to 0.5	0.9	0	0	0	0	0	4	39	0	0	0	0	0	0	0	0	0	0	0	0	0	0	0	0	0	0
453	6	Female	White or Caucasian	28.8	0	0	1	0	0	16	147	66	NA	12	125	115	33.4	NA	97.7	54.1553	No	Yes	0.0 to 0.5	0.9	0	0	0	0	0	4	73	-10	0	0	0	0	0	10	0	0	0	0	0	0	0	20	0	0	0
454	6	Male	White or Caucasian	30.69	0	0	0	0	0	20	129	92	NA	16	136	99	44.5	NA	98.9	159.373	No	No	Above 1	1	0	0	0	0	0	4	38	0	0	0	0	0	0	0	0	0	0	0	0	0	0	0	0	0	0
455	6	Female	White or Caucasian	24.07	0	0	1	0	0	18	136	74	NA	43	128	124	25.9	NA	98.1	31.0795	Yes	Yes	0.0 to 0.5	0.3	0	0	0	0	0	4	80	-10	0	0	0	0	0	10	0	0	0	0	0	0	20	20	0	10	0
456	6	Male	Hispanic or Latino	21.61	0	0	0	0	0	24	141	123	NA	12	136	220	37.8	NA	98.5	104.181	No	Yes	0.0 to 0.5	0.7	0	0	0	0	0	4	57	0	0	0	0	0	0	0	0	0	0	0	0	0	0	0	0	0	0
457	6	Male	White or Caucasian	NA	0	0	0	0	0	20	172	101	NA	14	135	156	40.6	NA	99.8	147.448	No	Yes	0.0 to 0.5	1	0	0	0	0	1	4	63	0	0	0	0	0	0	0	0	0	0	0	0	0	0	0	0	0	0
458	6	Male	White or Caucasian	34.36	1	0	1	0	0	19	143	70	NA	49	138	338	39.8	NA	101.1	35.2401	Yes	Yes	Above 1	0.8	1	0	1	0	1	4	72	0	10	0	0	10	0	10	0	0	0	0	0	0	20	0	10	0	0
459	6	Female	Patient Refused	38.57	0	0	0	0	0	19	104	86	NA	14	139	221	34.2	NA	99.7	76.8727	No	Yes	Above 1	0.9	0	0	1	0	0	4	64	-10	10	0	0	0	0	0	0	0	0	0	0	0	0	0	0	0	0
460	6	Female	Other	23.51	1	0	0	0	0	20	141	96	7.46	14	135	128	36.3	77	99.7	49.7169	No	No	0.0 to 0.5	0.6	0	0	1	1	1	4	87	-10	10	0	0	10	0	0	20	0	0	0	0	0	0	0	0	0	0
461	6	Female	Asian	24.31	0	0	0	0	0	22	132	85	NA	12	144	107	40.2	NA	98.6	46.0412	No	No	0.0 to 0.5	0.8	0	0	0	0	0	4	90	-10	0	0	0	0	0	0	0	0	0	0	0	0	0	0	0	0	0
462	6	Male	Hispanic or Latino	24.41	0	0	0	0	0	28	119	85	NA	46	146	153	36.5	NA	99.7	98.0482	Yes	Yes	0.0 to 0.5	1	0	0	1	0	0	4	52	0	10	0	0	0	0	0	0	0	0	0	0	0	20	0	0	0	0
463	6	Female	White or Caucasian	37.49	0	0	0	0	0	18	139	85	NA	23	139	100	38.1	NA	99.4	97.5784	No	No	Above 1	1	0	0	0	0	0	4	68	-10	0	0	0	0	0	0	0	0	0	0	0	0	0	0	0	0	0
464	6	Male	Black or African American	21.5	1	0	0	0	0	18	106	98	NA	27	148	103	35.4	NA	98.4	35.1534	No	No	0.0 to 0.5	0.9	0	0	0	0	0	4	78	0	0	0	0	10	0	0	0	0	0	0	0	0	0	0	0	0	0
465	6	Male	Black or African American	55.72	0	0	1	0	0	24	155	104	NA	22	136	117	38.4	NA	101.7	91.5203	No	Yes	0.0 to 0.5	1	0	0	0	0	0	4	34	0	0	0	0	0	0	10	0	0	0	0	0	0	0	0	0	0	0
466	6	Male	White or Caucasian	33.09	0	0	0	0	0	18	125	88	NA	NA	NA	NA	NA	NA	99.8	140.467	No	Yes	0.0 to 0.5	0.9	0	0	0	0	0	4	53	0	0	0	0	0	0	0	0	0	0	0	0	0	0	0	0	0	0
467	6	Female	White or Caucasian	40.71	0	0	0	0	0	20	141	95	NA	8	137	87	44.7	NA	98.8	196.288	No	Yes	0.0 to 0.5	1	0	0	0	0	1	4	54	-10	0	0	0	0	0	0	0	0	0	0	0	0	0	0	0	0	0
468	6	Male	White or Caucasian	48.78	0	0	0	0	0	20	161	114	NA	10	134	366	50.3	NA	100.2	358.11	No	No	Above 1	1	0	0	0	0	0	4	33	0	0	0	0	0	0	0	0	0	0	0	0	0	0	0	10	0	0
469	6	Male	White or Caucasian	30.74	0	0	1	0	0	16	129	86	NA	12	136	239	42.5	NA	99	144.732	No	No	0.51 to 1	1	0	0	0	0	0	4	43	0	0	0	0	0	0	10	0	0	0	0	0	0	0	0	0	0	0
470	6	Male	Patient Refused	26.93	0	0	0	0	0	30	120	88	NA	16	136	103	43	NA	99	178.977	No	No	Above 1	1	0	0	0	0	0	4	37	0	0	0	0	0	0	0	0	20	0	0	0	0	0	0	0	0	0
471	6	Male	Hispanic or Latino	26.28	0	0	0	0	0	18	148	119	NA	14	133	192	43.3	NA	98.2	93.6252	No	No	Above 1	0.9	1	0	0	0	0	4	66	0	0	0	0	0	0	0	0	0	0	0	0	0	0	0	0	0	0
472	6	Female	White or Caucasian	28.32	0	0	0	0	0	17	108	84	NA	17	148	172	45.2	NA	98.1	60.29	No	No	0.51 to 1	0.7	0	0	1	0	0	4	74	-10	10	0	0	0	0	0	0	0	0	0	0	0	0	0	0	0	0
473	6	Male	Asian	32.65	0	0	0	0	0	18	140	105	NA	10	142	93	50.3	NA	100.8	205.598	Yes	No	0.0 to 0.5	1	0	0	0	0	0	4	35	0	0	0	0	0	0	0	0	0	0	0	0	0	0	0	0	0	0
474	6	Female	Hispanic or Latino	22.48	0	0	0	0	0	20	118	72	NA	20	NA	112	36	NA	100	39.9595	No	No	0.0 to 0.5	0.89	1	1	1	1	1	4	94	-10	10	0	0	0	0	0	20	0	0	0	0	0	0	0	0	0	0
475	6	Male	Hispanic or Latino	29.09	0	0	0	0	0	21	155	85	NA	20	142	176	40.6	NA	99.2	66.2484	No	Yes	0.0 to 0.5	0.7	1	0	0	0	0	4	86	0	0	0	0	0	0	0	0	0	0	0	0	0	0	0	0	0	0
476	6	Female	White or Caucasian	44.65	0	1	1	0	0	17	163	74	NA	23	136	102	31.6	NA	100.9	82.3832	Yes	No	0.0 to 0.5	1	0	0	0	1	0	4	60	-10	0	0	0	0	10	10	20	0	0	0	0	0	0	0	0	0	0
477	6	Female	Hispanic or Latino	35.98	0	0	0	0	0	20	135	121	NA	14	138	134	41.8	NA	98.8	176.123	No	No	0.51 to 1	0.9	0	0	0	0	0	4	48	-10	0	0	0	0	0	0	0	0	0	0	0	0	0	0	0	0	0
478	6	Female	Asian	18.34	0	0	0	0	0	18	174	126	NA	28	142	109	35.1	NA	97.4	34.4627	Yes	No	0.0 to 0.5	0.5	0	0	1	0	0	5	87	-10	10	0	0	0	0	0	0	0	0	0	10	0	0	0	0	0	0
479	6	Female	Hispanic or Latino	73.15	0	0	0	0	0	24	140	100	NA	12	132	121	44	NA	100.7	208.79	No	Yes	0.0 to 0.5	1	0	0	0	0	0	4	59	-10	0	0	0	0	0	0	0	0	0	0	0	0	0	0	0	0	0
480	6	Female	White or Caucasian	43.87	0	0	0	0	0	30	111	103	7.44	16	139	114	42	131	99.7	161.378	No	No	Above 1	1	0	0	0	0	0	4	62	-10	0	0	0	0	0	0	0	20	0	0	0	0	0	0	0	0	0
481	6	Female	White or Caucasian	22.04	0	0	0	0	0	26	83	109	NA	50	NA	100	33	NA	102.7	33.5019	No	No	0.0 to 0.5	0.84	0	0	1	0	0	4	56	-10	10	0	0	0	0	0	0	0	20	0	0	0	20	0	0	0	0
482	6	Female	Asian	24.53	1	0	0	0	0	20	119	100	NA	21	137	147	41.7	NA	100.3	58.1008	Yes	Yes	0.0 to 0.5	1	0	0	1	0	0	4	78	-10	10	0	0	10	0	0	0	0	0	0	0	0	0	0	0	0	0
483	6	Male	Other	27.62	0	0	0	0	0	22	171	80	7.29	59	149	156	50.9	117	103.6	92.7698	Yes	Yes	Above 1	0.78	1	1	1	1	0	4	71	0	10	0	0	0	0	0	20	0	0	0	0	30	20	0	0	0	0
484	6	Male	Black or African American	25.51	0	0	0	0	0	18	161	81	7.54	50	144	355	39.6	148	98.6	55.6395	Yes	Yes	0.0 to 0.5	0.53	0	1	1	0	0	4	73	0	10	0	0	0	0	0	0	0	0	0	0	0	20	0	10	0	0
485	6	Female	Other	38.28	0	0	0	0	0	22	130	112	NA	8	139	166	36	NA	100.7	159.101	No	No	0.0 to 0.5	1	0	0	0	0	0	4	51	-10	0	0	0	0	0	0	0	0	0	0	0	0	0	0	0	0	0
486	6	Male	White or Caucasian	25.83	0	1	1	0	0	26	130	71	NA	17	141	110	48.2	NA	97.9	50.3992	No	Yes	0.0 to 0.5	1	0	0	0	0	0	4	84	0	0	0	0	0	10	10	0	0	0	0	0	0	0	0	0	0	0
487	6	Female	White or Caucasian	34.44	0	0	0	0	0	18	151	89	NA	8	NA	213	38	NA	98.3	118.242	No	No	0.0 to 0.5	1	0	0	0	0	0	4	73	-10	0	0	0	0	0	0	0	0	0	0	0	0	0	0	0	0	0
488	6	Male	Hispanic or Latino	27.37	0	0	0	0	0	19	122	99	NA	10	132	115	43.1	NA	100.4	103.49	No	No	0.0 to 0.5	0.6	0	0	0	0	0	4	46	0	0	0	0	0	0	0	0	0	0	0	0	0	0	0	0	0	0
489	6	Male	Hispanic or Latino	26.63	0	0	0	0	0	20	120	82	NA	9	133	110	42.3	NA	100.6	124.172	No	No	0.0 to 0.5	0.8	0	0	0	0	1	4	55	0	0	0	0	0	0	0	0	0	0	0	0	0	0	0	0	0	0
490	6	Female	Asian	25.36	0	0	0	0	0	16	121	98	NA	17	129	94	38.5	NA	98.4	68.3753	No	No	0.0 to 0.5	0.7	0	1	1	0	0	4	81	-10	10	0	0	0	0	0	0	0	0	0	0	0	0	20	0	0	0
491	6	Female	White or Caucasian	49.26	1	0	0	0	0	15	128	101	NA	73	142	191	28.1	NA	97.5	69.2279	No	No	0.0 to 0.5	0.9	0	0	0	0	0	4	67	-10	0	0	0	10	0	0	0	0	0	0	0	0	20	0	0	10	0
492	6	Female	White or Caucasian	46.91	0	0	0	0	0	20	127	71	NA	32	131	389	34.1	NA	100.2	104.937	No	No	0.0 to 0.5	1	0	0	0	1	0	4	60	-10	0	0	0	0	0	0	20	0	0	0	0	0	20	0	10	0	0
493	6	Female	Unknown	23.88	0	0	0	0	0	30	143	123	NA	13	NA	410	45	NA	97.3	144.449	No	No	0.0 to 0.5	1	0	1	0	0	0	5	57	-10	0	0	0	0	0	0	0	20	0	0	0	0	0	0	10	0	0
494	6	Female	Hispanic or Latino	38.45	0	0	0	0	0	17	120	88	NA	12	134	60	34.5	NA	97.9	130.775	No	No	0.0 to 0.5	1	0	0	0	0	0	4	56	-10	0	0	0	0	0	0	0	0	0	0	0	0	0	0	0	0	0
495	6	Male	Hispanic or Latino	31.44	0	0	0	0	0	40	146	85	7.46	9	112	155	32.9	61	100.6	133.511	Yes	Yes	0.0 to 0.5	0.9	0	0	0	0	0	4	54	0	0	0	0	0	0	0	0	20	0	0	0	0	0	20	0	0	0
496	6	Male	Hispanic or Latino	29.01	0	0	0	0	0	25	146	95	NA	25	140	118	42.4	NA	98.2	117.166	No	Yes	0.0 to 0.5	1	0	0	0	0	0	4	64	0	0	0	0	0	0	0	0	0	0	0	0	0	0	0	0	0	0
497	6	Male	White or Caucasian	41.36	0	0	0	0	0	22	128	110	NA	9	132	128	46.4	NA	101.8	164.012	No	No	Above 1	1	0	0	0	0	0	4	61	0	0	0	0	0	0	0	0	0	0	0	0	0	0	0	0	0	0
498	6	Female	Asian	28.36	0	0	0	0	0	36	156	108	7.48	24	134	177	35.4	92.4	100.5	54.4916	No	No	0.0 to 0.5	1	1	0	0	0	0	4	76	-10	0	0	0	0	0	0	0	20	0	0	0	0	0	0	0	0	0
499	6	Female	White or Caucasian	21.22	0	0	0	0	0	24	103	97	NA	19	143	200	36.5	NA	103.2	73.4299	No	No	Above 1	0.54	1	0	1	1	0	4	80	-10	10	0	0	0	0	0	20	0	0	0	0	0	0	0	0	0	0
500	6	Female	White or Caucasian	47.11	0	0	0	0	0	26	153	96	NA	28	135	115	39.4	NA	101.9	100.887	No	Yes	0.0 to 0.5	0.6	0	1	1	0	0	4	69	-10	10	0	0	0	0	0	0	0	0	0	0	0	0	0	0	0	0
501	6	Female	White or Caucasian	24.64	0	0	0	1	0	18	142	108	NA	11	137	121	40.8	NA	100.8	74.2778	No	Yes	Above 1	1	1	0	0	0	1	4	97	-10	0	30	0	0	0	0	0	0	0	0	0	0	0	0	0	0	0
502	6	Female	White or Caucasian	25.49	0	0	0	0	0	16	140	92	NA	31	137	115	36.5	NA	98.2	67.8678	No	No	0.0 to 0.5	0.7	0	1	0	0	0	4	76	-10	0	0	0	0	0	0	0	0	0	0	0	0	20	0	0	0	0
503	6	Female	White or Caucasian	22.74	0	0	0	1	0	18	163	74	NA	24	129	113	37.6	NA	98.6	36.4146	No	Yes	0.0 to 0.5	0.37	1	0	0	0	1	4	81	-10	0	30	0	0	0	0	0	0	0	0	0	0	0	20	0	0	0
504	6	Male		28.46	0	0	0	0	0	20	137	99	NA	20	133	106	51.7	NA	98.1	87.7785	No	Yes	0.0 to 0.5	0.9	0	0	0	0	1	4	63	0	0	0	0	0	0	0	0	0	0	0	0	0	0	0	0	0	0
505	6	Male	White or Caucasian	23.73	0	0	0	0	0	18	130	85	NA	13	127	103	40	NA	97.9	105.312	No	No	0.0 to 0.5	0.66	0	0	0	1	0	3	76	0	0	0	0	0	0	0	20	0	0	0	0	0	0	20	0	0	0
506	6	Male	White or Caucasian	28.56	0	0	0	0	0	18	89	89	NA	45	136	152	34.1	NA	98.2	64.7052	No	No	Above 1	0.6	0	0	1	0	0	4	82	0	10	0	0	0	0	0	0	0	20	0	0	0	20	0	0	0	0
507	6	Male	White or Caucasian	27.25	1	0	0	0	0	30	95	99	NA	25	142	108	35.4	NA	98.6	41.0163	No	No	0.0 to 0.5	0.5	1	0	0	0	0	4	89	0	0	0	0	10	0	0	0	20	0	0	0	0	0	0	0	0	0
508	6	Female	Black or African American	23.16	0	0	0	0	0	30	113	68	NA	35	136	101	35.1	NA	100.3	41.9795	No	No	0.0 to 0.5	0.8	0	1	0	1	0	5	85	-10	0	0	0	0	0	0	20	20	0	0	0	0	20	0	0	0	0
509	6	Male	Black or African American	29.5	0	0	0	1	0	18	113	113	7.49	15	133	133	41.5	58	99.5	101.538	Yes	No	0.51 to 1	0.52	0	0	0	1	0	5	59	0	0	30	0	0	0	0	20	0	0	0	0	0	0	0	0	0	10
510	6	Male	Unknown	36.37	0	0	0	0	0	34	110	80	NA	23	NA	120	53	NA	99	99.6773	No	No	Above 1	1	0	0	0	0	0	4	61	0	0	0	0	0	0	0	0	20	0	0	0	0	0	0	0	0	0
511	6	Female	Hispanic or Latino	91.42	0	0	0	0	0	38	157	128	NA	11	138	164	31.9	NA	103.1	408.855	No	Yes	Above 1	0.9	0	0	0	0	0	6	27	-10	0	0	0	0	0	0	0	20	0	0	10	0	0	0	0	0	0
512	6	Female	Other	27.17	0	0	0	0	0	18	227	90	NA	19	134	164	38	NA	98.8	65.6165	No	No	0.0 to 0.5	0.3	0	0	0	0	0	4	82	-10	0	0	0	0	0	0	0	0	0	0	0	0	0	0	0	0	0
513	7	Female	Hispanic or Latino	22.58	0	0	0	0	0	18	151	96	NA	16	137	109	40.7	NA	99.6	81.1882	No	No	0.0 to 0.5	1	0	1	0	0	0	4	84	-10	0	0	0	0	0	0	0	0	0	0	0	0	0	0	0	0	0
514	7	Female	Black or African American	25.81	0	0	0	0	0	16	100	72	NA	37	145	88	41.2	NA	98.2	91.0335	Yes	Yes	0.0 to 0.5	1	0	0	1	1	0	4	89	-10	10	0	0	0	0	0	20	0	0	0	0	0	20	0	0	0	0
515	7	Male	Unknown	24.33	0	0	0	0	0	18	164	74	NA	NA	NA	210	NA	NA	99	96.9705	No	Yes	0.0 to 0.5	0.9	0	0	0	0	0	4	64	0	0	0	0	0	0	0	0	0	0	0	0	0	0	0	0	0	0
516	7	Male	Asian	20.1	0	0	0	0	0	20	100	108	NA	18	136	105	40.7	NA	98	99.2233	No	No	0.0 to 0.5	0.69	0	0	0	0	0	4	65	0	0	0	0	0	0	0	0	0	0	0	0	0	0	0	0	0	0
517	7	Female	White or Caucasian	40.36	0	0	0	0	0	23	141	97	NA	31	136	116	35.6	NA	98.3	69.8467	No	Yes	0.0 to 0.5	0.4	0	0	0	0	0	4	68	-10	0	0	0	0	0	0	0	0	0	0	0	0	20	0	0	0	0
518	7	Female	White or Caucasian	19.51	0	0	0	0	0	32	125	114	NA	8	126	70	36	NA	102.7	191.438	No	No	Above 1	0.81	0	0	0	0	1	4	30	-10	0	0	0	0	0	0	0	20	0	0	0	0	0	20	0	0	0
519	7	Male	White or Caucasian	27.53	0	0	0	0	0	30	157	116	NA	12	131	144	NA	NA	98.2	137.962	No	No	0.0 to 0.5	0.9	0	0	0	0	0	4	68	0	0	0	0	0	0	0	0	20	0	0	0	0	0	0	0	0	0
520	7	Female	Hispanic or Latino	41.97	0	0	0	0	0	24	110	78	NA	13	136	107	42.6	NA	99.4	128.518	No	No	0.0 to 0.5	1	0	0	0	0	0	4	45	-10	0	0	0	0	0	0	0	0	0	0	0	0	0	0	0	0	0
521	7	Male	Other	37.54	0	0	0	0	0	24	129	198	NA	19	134	343	40.3	NA	100.9	165.372	No	No	0.0 to 0.5	1	0	0	0	0	1	4	63	0	0	0	0	0	0	0	0	0	0	0	10	0	0	0	10	0	0
522	7	Male	Hispanic or Latino	27.27	0	0	0	0	0	20	218	86	NA	28	130	292	38.4	NA	98.5	44.7236	No	No	0.0 to 0.5	0.8	1	0	0	0	0	4	79	0	0	0	0	0	0	0	0	0	0	0	0	0	0	0	10	0	0
523	7	Female	Hispanic or Latino	17.52	0	0	0	0	0	16	123	150	NA	20	129	120	42.3	NA	99.7	38.7048	No	No	0.0 to 0.5	1	0	1	1	0	0	4	84	-10	10	0	0	0	0	0	0	0	0	0	10	0	0	20	0	0	0
524	7	Male	Asian	21.39	0	0	0	1	0	22	114	107	NA	29	151	110	NA	NA	99.5	97.8464	Yes	Yes	0.0 to 0.5	0.9	1	1	1	0	0	4	68	0	10	30	0	0	0	0	0	0	0	0	0	0	0	0	0	0	0
525	7	Female	Hispanic or Latino	30.32	0	0	0	0	0	40	183	130	7.06	38	143	425	39.7	278	94.9	80.7922	No	No	0.0 to 0.5	1	1	0	0	1	0	6	69	-10	0	0	0	0	0	0	20	20	0	15	10	30	20	0	10	0	0
526	7	Male	Native Hawaiian or Other Pacific Islander	38.19	0	0	0	0	0	19	134	95	NA	12	132	105	44.4	NA	100.3	213.659	No	No	0.0 to 0.5	1	0	0	0	0	0	4	37	0	0	0	0	0	0	0	0	0	0	0	0	0	0	0	0	0	0
527	7	Female	Hispanic or Latino	34.51	0	0	0	0	0	20	144	106	NA	11	141	132	40.3	NA	101.4	152.526	Yes	No	0.51 to 1	1	0	0	0	1	0	4	55	-10	0	0	0	0	0	0	20	0	0	0	0	0	0	0	0	0	0
528	7	Female	Hispanic or Latino	44.44	0	0	0	0	0	25	121	127	NA	8	136	246	45.4	NA	103.5	358.519	No	No	0.0 to 0.5	1	0	0	0	0	0	4	34	-10	0	0	0	0	0	0	0	0	0	0	10	0	0	0	0	0	0
529	7	Male	Asian	26.05	0	0	0	0	0	20	123	90	NA	13	131	109	43	NA	99.1	100.357	No	Yes	0.0 to 0.5	0.91	0	0	0	0	0	4	59	0	0	0	0	0	0	0	0	0	0	0	0	0	0	0	0	0	0
530	7	Male	Asian	20.35	0	0	0	0	0	19	123	96	NA	NA	NA	204	NA	NA	98.6	62.495	Yes	No	0.0 to 0.5	0.9	1	1	1	0	0	4	78	0	10	0	0	0	0	0	0	0	0	0	0	0	0	0	0	0	0
531	7	Female	Black or African American	34.02	1	0	0	0	0	21	169	81	NA	13	141	106	33.1	NA	101	107.5	No	No	0.0 to 0.5	0.8	0	0	1	0	0	4	67	-10	10	0	0	10	0	0	0	0	0	0	0	0	0	0	0	0	0
532	7	Male	White or Caucasian	19.89	0	0	0	0	0	26	146	93	NA	47	134	574	49.6	NA	98.7	62.7535	No	No	0.0 to 0.5	0.33	1	0	0	1	0	4	81	0	0	0	0	0	0	0	20	0	0	0	0	0	20	0	10	0	0
533	7	Male	White or Caucasian	44.39	0	1	0	0	0	20	132	88	NA	NA	NA	NA	NA	NA	100.4	238.779	No	Yes	0.0 to 0.5	0.9	1	0	0	0	0	4	59	0	0	0	0	0	10	0	0	0	0	0	0	0	0	0	0	0	0
534	7	Male	White or Caucasian	24.89	0	0	1	1	0	22	162	73	NA	22	146	104	37.4	NA	99.5	37.8941	No	Yes	0.0 to 0.5	1	0	0	0	0	0	4	90	0	0	30	0	0	0	10	0	0	0	0	0	0	0	0	0	0	0
535	7	Male	White or Caucasian	24.42	0	0	0	0	0	18	112	67	NA	19	133	89	37.4	NA	99.6	96.4989	No	No	0.0 to 0.5	1	0	0	0	0	0	4	59	0	0	0	0	0	0	0	0	0	0	0	0	0	0	0	0	0	0
536	7	Male	Hispanic or Latino	19.11	0	0	0	0	0	39	103	124	NA	43	155	136	39.1	NA	103.3	61.7407	Yes	Yes	0.0 to 0.5	0.7	0	0	1	1	0	4	79	0	10	0	0	0	0	0	20	20	0	0	0	0	20	0	0	0	0
537	7	Male	White or Caucasian	44.79	0	0	0	0	0	18	130	57	NA	8	144	106	43.1	NA	98.6	164.59	Yes	Yes	0.0 to 0.5	1	0	0	1	0	1	4	67	0	10	0	0	0	0	0	0	0	0	0	0	0	0	0	0	0	0
538	7	Male	Asian	29.42	0	0	1	1	1	24	157	79	NA	48	137	190	43.6	NA	99.8	31.4505	Yes	Yes	0.0 to 0.5	1	0	0	1	1	0	4	80	0	10	30	20	0	0	10	20	0	0	0	0	0	20	0	0	0	0
539	7	Female	White or Caucasian	39.11	0	0	0	0	0	20	113	75	NA	17	139	99	30.2	NA	99.3	182.495	Yes	Yes	0.0 to 0.5	0.8	0	0	0	0	0	4	69	-10	0	0	0	0	0	0	0	0	0	0	0	0	0	0	0	0	0
540	7	Female	Hispanic or Latino	22.03	0	0	0	0	0	16	170	72	NA	14	135	273	31.6	NA	98.6	52.9462	No	Yes	0.0 to 0.5	0.8	0	0	0	0	0	4	69	-10	0	0	0	0	0	0	0	0	0	0	0	0	0	0	10	0	0
541	7	Male	White or Caucasian	28.19	0	0	0	0	0	20	100	100	NA	23	134	135	32.5	NA	98.9	85.0486	No	No	0.0 to 0.5	0.4	0	0	0	0	0	4	47	0	0	0	0	0	0	0	0	0	0	0	0	0	0	0	0	0	0
542	7	Male	Hispanic or Latino	36.76	0	0	0	0	0	28	165	109	NA	12	141	122	41.7	NA	98.5	168.748	No	No	Above 1	1	0	0	0	0	0	4	59	0	0	0	0	0	0	0	0	0	0	0	0	0	0	0	0	0	0
543	7	Female	Asian	24.24	0	0	0	0	0	24	133	98	NA	25	140	192	38.6	NA	99.8	63.1522	No	Yes	Above 1	1	0	0	0	0	0	4	82	-10	0	0	0	0	0	0	0	0	0	0	0	0	0	0	0	0	0
544	7	Female	White or Caucasian	51.01	0	0	0	0	0	20	155	124	7.4	21	140	88	41.3	56	99.3	167.865	No	Yes	0.0 to 0.5	0.8	0	1	1	1	0	4	79	-10	10	0	0	0	0	0	20	0	0	0	0	0	0	0	0	0	10
545	7	Male	Hispanic or Latino	22.68	0	0	0	0	0	19	198	65	NA	16	143	152	44	NA	98.5	87.8835	No	No	0.0 to 0.5	1	0	0	0	0	0	4	86	0	0	0	0	0	0	0	0	0	0	0	0	0	0	0	0	0	0
546	7	Male	White or Caucasian	25.07	0	0	0	0	0	20	123	77	NA	19	141	106	40.6	NA	98.7	134.871	No	No	Above 1	1	0	0	0	0	0	4	60	0	0	0	0	0	0	0	0	0	0	0	0	0	0	0	0	0	0
547	7	Male	Other	33.91	0	0	0	0	0	24	160	105	NA	14	136	159	35.5	NA	99.2	140.77	No	Yes	0.51 to 1	1	0	0	0	0	1	5	59	0	0	0	0	0	0	0	0	0	0	0	0	0	0	0	0	0	0
548	7	Female	Native Hawaiian or Other Pacific Islander	33.86	0	0	0	0	0	39	128	84	NA	17	142	115	37.7	NA	98.6	129.668	No	No	0.0 to 0.5	1	0	0	0	0	0	4	53	-10	0	0	0	0	0	0	0	20	0	0	0	0	0	0	0	0	0
549	7	Female	White or Caucasian	36.62	0	0	1	0	0	18	144	60	NA	80	138	162	31.1	NA	98.2	32.2141	No	Yes	0.51 to 1	1	0	0	0	0	0	4	57	-10	0	0	0	0	0	10	0	0	0	0	0	0	20	0	0	0	0
550	7	Female	White or Caucasian	13.26	0	0	0	0	0	22	145	102	NA	35	155	155	29.1	NA	100.6	35.8841	Yes	No	Above 1	0.7	0	1	1	0	0	4	87	-10	10	0	0	0	0	0	0	0	0	0	0	0	20	0	0	10	0
551	7	Male	White or Caucasian	41.76	0	0	0	0	0	34	114	95	NA	19	140	173	42.3	NA	99.3	101.545	No	No	0.0 to 0.5	1	1	1	1	1	0	4	57	0	10	0	0	0	0	0	20	20	0	0	0	0	0	0	0	0	0
552	7	Female	Native Hawaiian or Other Pacific Islander	31.64	0	0	0	0	0	20	153	92	NA	12	130	105	35.6	NA	101.5	122.47	No	No	Above 1	1	0	0	0	0	0	4	68	-10	0	0	0	0	0	0	0	0	0	0	0	0	0	0	0	0	0
553	7	Male	Hispanic or Latino	33.15	0	0	0	0	0	20	125	104	NA	16	141	126	41.7	NA	102.1	122.874	No	No	0.0 to 0.5	0.4	0	0	0	0	0	4	59	0	0	0	0	0	0	0	0	0	0	0	0	0	0	0	0	0	0
554	7	Male	White or Caucasian	33.97	0	0	0	0	0	17	163	97	NA	51	144	47	33.4	NA	97.5	74.7003	No	Yes	0.0 to 0.5	1	0	0	0	0	0	4	71	0	0	0	0	0	0	0	0	0	0	0	0	0	20	0	0	0	0
555	7	Female	Other	42.91	1	0	0	0	0	17	145	85	NA	12	140	136	38.8	NA	98.4	88.0347	No	Yes	0.0 to 0.5	1	0	0	0	0	1	4	74	-10	0	0	0	10	0	0	0	0	0	0	0	0	0	0	0	0	0
556	7	Female	Hispanic or Latino	32.92	0	0	0	0	0	26	133	124	NA	8	135	126	42.2	NA	98.5	146.137	No	No	0.0 to 0.5	0.9	0	0	0	0	0	4	46	-10	0	0	0	0	0	0	0	0	0	0	0	0	0	0	0	0	0
557	7	Male	Hispanic or Latino	25.88	0	0	0	0	0	36	121	115	7.5	14	131	173	36.3	65	103.3	105.068	No	Yes	Above 1	0.42	0	0	0	0	0	5	61	0	0	0	0	0	0	0	0	20	0	0	0	0	0	0	0	0	0
558	7	Male	Hispanic or Latino	37.28	0	0	0	0	0	20	129	90	NA	38	129	162	39.8	NA	98.8	60.1657	No	No	0.51 to 1	1	0	0	0	0	0	4	45	0	0	0	0	0	0	0	0	0	0	0	0	0	20	20	0	0	0
559	7	Female	White or Caucasian	35.42	0	0	0	0	0	24	154	110	NA	18	140	141	35.7	NA	102.8	123.236	No	No	Above 1	0.7	0	0	0	0	0	4	56	-10	0	0	0	0	0	0	0	0	0	0	0	0	0	0	0	0	0
560	7	Female	Native Hawaiian or Other Pacific Islander	20.28	0	1	0	0	0	23	94	75	NA	37	161	193	45.8	NA	102	75.3034	Yes	Yes	Above 1	0.8	0	0	1	0	0	4	65	-10	10	0	0	0	10	0	0	0	0	0	0	0	20	0	0	0	0
561	7	Female	Asian	30.41	0	0	0	0	0	20	121	83	NA	11	138	113	40	NA	98.1	102.86	No	Yes	0.0 to 0.5	1	0	0	0	0	1	4	66	-10	0	0	0	0	0	0	0	0	0	0	0	0	0	0	0	0	0
562	7	Male	White or Caucasian	36.68	1	0	1	0	0	35	132	98	NA	NA	NA	NA	NA	NA	98.6	63.923	No	Yes	0.0 to 0.5	0.9	1	0	0	0	0	5	70	0	0	0	0	10	0	10	0	20	0	0	0	0	0	0	0	0	0
563	7	Male	White or Caucasian	24.52	0	0	0	0	0	28	120	80	NA	14	137	114	36.5	NA	97.7	94.1189	No	No	0.51 to 1	1	0	0	0	0	0	4	78	0	0	0	0	0	0	0	0	0	0	0	0	0	0	0	0	0	0
564	7	Male	White or Caucasian	24.45	0	0	0	0	0	20	141	99	NA	22	140	122	33.7	NA	102.6	149.874	Yes	No	0.0 to 0.5	0.4	0	0	1	1	0	4	75	0	10	0	0	0	0	0	20	0	0	0	0	0	0	0	0	0	0
565	7	Male	Black or African American	23.89	0	0	0	0	0	20	134	77	NA	35	154	137	45.7	NA	102.9	68.4421	Yes	No	0.0 to 0.5	0.7	0	0	1	1	0	4	84	0	10	0	0	0	0	0	20	0	0	0	0	0	20	0	0	0	0
566	7	Male	Unknown	41.4	0	0	0	0	0	18	121	68	NA	NA	NA	NA	NA	NA	97.6	263.331	No	Yes	0.0 to 0.5	0.9	0	0	0	0	0	4	61	0	0	0	0	0	0	0	0	0	0	0	0	0	0	0	0	0	0
567	7	Male	Asian	29.05	0	0	0	0	0	25	111	104	NA	12	137	164	36.9	NA	99.5	131.218	No	No	0.0 to 0.5	0.6	0	0	0	0	0	4	59	0	0	0	0	0	0	0	0	0	0	0	0	0	0	0	0	0	0
568	7	Male	Black or African American	36.66	0	0	0	0	0	20	122	87	NA	15	141	105	47	NA	99.8	195.597	No	Yes	0.0 to 0.5	1	0	0	0	0	0	4	53	0	0	0	0	0	0	0	0	0	0	0	0	0	0	0	0	0	0
569	7	Female	White or Caucasian	29.94	1	0	0	0	0	24	124	92	NA	12	136	130	42.6	NA	99.5	101.11	No	No	0.51 to 1	0.7	0	0	1	0	0	3	78	-10	10	0	0	10	0	0	0	0	0	0	0	0	0	0	0	0	0
570	7	Female	Hispanic or Latino	33.28	0	0	0	0	0	22	108	116	NA	6	136	114	40	NA	102.3	168.297	No	No	0.0 to 0.5	0.7	0	0	0	0	0	4	41	-10	0	0	0	0	0	0	0	0	0	0	0	0	0	0	0	0	0
571	7	Female	Hispanic or Latino	38.19	0	0	0	0	0	27	166	104	NA	5	134	277	38.8	NA	99.4	213.285	No	No	0.0 to 0.5	1	0	0	0	0	0	4	62	-10	0	0	0	0	0	0	0	0	0	0	0	0	0	0	10	0	0
572	7	Male	White or Caucasian	25.84	0	0	0	0	0	13	134	92	NA	15	134	135	39.5	NA	99.5	96.6819	No	No	Above 1	0.6	0	0	0	0	0	4	67	0	0	0	0	0	0	0	0	0	0	0	0	0	0	0	0	0	0
573	7	Male	White or Caucasian	19.51	0	0	0	0	0	26	110	90	NA	52	144	142	42.8	NA	101	32.1578	No	No	0.0 to 0.5	0.82	0	1	1	1	0	4	90	0	10	0	0	0	0	0	20	0	0	0	0	0	20	0	0	0	0
574	7	Female	Black or African American	39.39	0	0	0	0	0	25	137	123	NA	12	141	95	42.5	NA	100	135.747	No	Yes	0.0 to 0.5	1	0	0	0	0	0	4	49	-10	0	0	0	0	0	0	0	0	0	0	0	0	0	0	0	0	0
575	7	Female	White or Caucasian	22.79	0	0	0	0	0	18	124	88	NA	20	140	108	33.1	NA	97.8	46.517	No	No	0.0 to 0.5	0.7	0	0	1	1	0	3	92	-10	10	0	0	0	0	0	20	0	0	0	0	0	0	0	0	0	0
576	7	Male	Hispanic or Latino	30.89	0	0	0	0	0	22	119	88	NA	18	135	205	44.1	NA	97.9	124.642	No	No	Above 1	0.6	0	0	0	0	0	5	63	0	0	0	0	0	0	0	0	0	0	0	0	0	0	0	0	0	0
577	7	Female	White or Caucasian	30.9	0	0	0	0	0	18	132	80	NA	30	139	104	45.6	NA	97.6	62.1451	Yes	No	0.51 to 1	1	0	0	1	0	0	3	91	-10	10	0	0	0	0	0	0	0	0	0	0	0	20	0	0	0	0
578	7	Male	Hispanic or Latino	22.76	0	0	0	0	0	20	113	119	NA	24	134	308	40.4	NA	99.6	39.0951	No	Yes	0.0 to 0.5	0.7	0	0	0	1	0	4	90	0	0	0	0	0	0	0	20	0	0	0	0	0	0	0	10	0	0
579	7	Female	Hispanic or Latino	33.13	0	0	0	0	0	22	110	98	NA	6	137	115	39.6	NA	100.9	163.359	No	No	Above 1	1	0	0	0	0	0	4	42	-10	0	0	0	0	0	0	0	0	0	0	0	0	0	0	0	0	0
580	7	Female	Hispanic or Latino	34.75	0	0	0	0	0	28	154	113	7.47	5	132	223	41.8	85	99.3	209.716	No	No	0.0 to 0.5	0.6	0	0	0	0	0	4	39	-10	0	0	0	0	0	0	0	0	0	0	0	0	0	0	0	0	0
581	7	Male	White or Caucasian	23.07	0	0	0	0	0	28	111	59	NA	48	137	95	30.6	NA	98	33.0456	No	No	Above 1	0.82	0	0	0	0	0	4	80	0	0	0	0	0	0	0	0	0	0	0	0	0	20	0	0	0	0
582	7	Female	Hispanic or Latino	32.35	0	0	0	1	0	18	135	103	NA	5	124	290	34.6	NA	100	104.956	No	Yes	0.0 to 0.5	0.99	0	0	0	0	0	4	68	-10	0	30	0	0	0	0	0	0	0	0	0	0	0	20	10	0	0
583	7	Female	Hispanic or Latino	21.88	0	0	0	0	0	20	157	76	NA	19	133	329	35.7	NA	98.6	51.4071	No	Yes	0.0 to 0.5	1	0	0	0	1	0	4	80	-10	0	0	0	0	0	0	20	0	0	0	0	0	0	0	10	0	0
584	7	Male	Black or African American	26.63	0	0	0	0	0	18	159	112	NA	14	137	217	34.3	NA	98.6	77.8851	No	Yes	0.0 to 0.5	1	0	0	0	0	0	4	70	0	0	0	0	0	0	0	0	0	0	0	0	0	0	0	0	0	0
585	7	Female	Other	25.2	0	0	0	0	0	19	122	80	NA	9	130	96	38.2	NA	99.7	90.4898	No	Yes	0.0 to 0.5	1	0	0	0	0	0	3	75	-10	0	0	0	0	0	0	0	0	0	0	0	0	0	0	0	0	0
586	7	Female	Hispanic or Latino	40.94	0	0	0	0	0	26	122	94	NA	14	136	112	41.4	NA	98.6	119.084	No	No	0.0 to 0.5	0.3	0	0	0	0	0	4	55	-10	0	0	0	0	0	0	0	0	0	0	0	0	0	0	0	0	0
587	7	Female	Hispanic or Latino	27.34	0	0	0	0	1	20	128	74	NA	28	131	162	30.7	NA	98.5	47.2776	No	Yes	0.51 to 1	1	0	1	1	1	0	4	70	-10	10	0	20	0	0	0	20	0	0	0	0	0	0	0	0	0	0
588	7	Female	White or Caucasian	17.64	0	0	0	0	0	28	116	99	NA	29	NA	143	37	NA	98.7	30.1039	Yes	No	0.0 to 0.5	1	1	1	1	1	0	4	74	-10	10	0	0	0	0	0	20	0	0	0	0	0	0	0	0	0	0
589	7	Male	Unknown	29.41	0	0	0	0	0	18	127	78	NA	NA	NA	NA	NA	NA	97.7	124.535	No	No	0.0 to 0.5	0.9	0	0	0	0	0	4	59	0	0	0	0	0	0	0	0	0	0	0	0	0	0	0	0	0	0
590	7	Female	Hispanic or Latino	28.95	0	0	0	0	0	24	121	100	NA	83	145	293	39.1	NA	97.3	31.0942	No	Yes	0.0 to 0.5	0.7	1	0	1	1	0	4	73	-10	10	0	0	0	0	0	20	0	0	0	0	0	20	0	10	0	0
591	7	Male	Unknown	27.29	0	0	0	0	0	22	167	70	NA	23	137	106	41.2	NA	101.4	77.4366	No	No	Above 1	0.4	0	0	1	0	0	4	77	0	10	0	0	0	0	0	0	0	0	0	0	0	0	0	0	0	0
592	7	Male	Hispanic or Latino	40.39	0	0	0	0	0	20	121	114	7.46	14	132	113	44.8	65	99.5	195.029	No	No	0.0 to 0.5	0.7	0	0	0	0	0	4	43	0	0	0	0	0	0	0	0	0	0	0	0	0	0	0	0	0	0
593	7	Female	White or Caucasian	25.39	0	0	0	0	0	20	123	114	NA	11	135	89	40.3	NA	103.5	77.7533	No	No	0.0 to 0.5	1	0	0	0	0	0	4	52	-10	0	0	0	0	0	0	0	0	0	0	0	0	0	0	0	0	0
594	7	Male	Asian	19.72	1	0	0	0	0	20	140	78	NA	22	132	129	44	NA	95.6	104.642	No	No	Above 1	1	0	0	0	0	0	4	70	0	0	0	0	10	0	0	0	0	0	0	0	0	0	0	0	0	0
595	7	Male	White or Caucasian	34.35	1	0	0	0	0	24	133	71	NA	20	136	102	45.4	NA	99.5	109.165	No	No	0.0 to 0.5	0.7	1	0	0	0	1	4	65	0	0	0	0	10	0	0	0	0	0	0	0	0	0	0	0	0	0
596	8	Female	White or Caucasian	24.45	0	0	0	0	0	16	80	78	NA	29	134	61	28	NA	97.9	172.789	Yes	No	0.0 to 0.5	0.55	0	0	0	1	0	4	40	-10	0	0	0	0	0	0	20	0	20	0	0	0	0	0	0	10	0
597	8	Male	Unknown	26.47	0	0	0	0	0	22	141	127	NA	4	136	127	36.8	NA	99	135.284	No	Yes	0.0 to 0.5	1	0	0	0	0	0	4	63	0	0	0	0	0	0	0	0	0	0	0	10	0	0	0	0	0	0
598	8	Male	Hispanic or Latino	18.01	0	1	0	0	0	22	134	94	NA	19	139	106	44	NA	98.2	152.142	Yes	Yes	0.0 to 0.5	0.6	1	1	1	1	0	5	77	0	10	0	0	0	10	0	20	0	0	0	0	0	0	0	0	0	0
599	8	Male	Hispanic or Latino	27.18	0	1	0	0	0	15	169	102	NA	26	133	404	37.8	NA	101.3	85.9936	No	Yes	0.0 to 0.5	0.5	0	0	0	0	0	4	62	0	0	0	0	0	10	0	0	0	0	0	0	0	0	0	10	0	0
600	8	Male	White or Caucasian	25.82	0	0	0	0	0	21	107	92	7.453	44	NA	149	45	96	99.8	46.0278	No	No	0.0 to 0.5	0.66	1	1	1	1	0	4	84	0	10	0	0	0	0	0	20	0	0	0	0	0	20	0	0	0	0
601	8	Male	Hispanic or Latino	36.37	0	0	0	0	0	18	150	120	7.5	6	136	123	40.6	53	98.8	207.15	No	No	0.0 to 0.5	0.8	0	0	0	0	0	4	38	0	0	0	0	0	0	0	0	0	0	0	0	0	0	0	0	0	10
602	8	Male	White or Caucasian	34.22	1	0	1	0	0	20	122	77	NA	78	141	77	49.8	NA	98.4	54.5365	Yes	Yes	0.0 to 0.5	0.79	1	0	1	1	0	4	75	0	10	0	0	10	0	10	20	0	0	0	0	0	20	0	0	0	0
603	8	Female	White or Caucasian	23.7	0	0	0	0	0	26	115	88	NA	12	130	113	34.2	NA	98.8	116.528	No	No	Above 1	0.46	0	0	0	0	0	4	49	-10	0	0	0	0	0	0	0	0	0	0	0	0	0	0	0	0	0
604	8	Male	White or Caucasian	23.36	0	0	0	0	0	20	103	113	NA	25	147	97	44.1	NA	98	51.4948	Yes	No	0.0 to 0.5	1	0	1	1	0	0	4	90	0	10	0	0	0	0	0	0	0	0	0	0	0	0	0	0	0	0
605	8	Female	Hispanic or Latino	27.74	0	0	0	0	0	30	167	94	NA	14	142	135	25.7	NA	98.3	85.193	Yes	No	0.0 to 0.5	1	1	1	0	0	1	4	83	-10	0	0	0	0	0	0	0	20	0	0	0	0	0	0	0	10	0
606	8	Female	White or Caucasian	27.15	0	0	0	0	0	30	139	92	NA	19	138	95	32.5	NA	101.1	62.4957	Yes	Yes	0.0 to 0.5	1	0	0	1	1	0	4	82	-10	10	0	0	0	0	0	20	20	0	0	0	0	0	0	0	0	0
607	8	Female	Other	36.8	0	0	0	0	0	18	121	87	NA	NA	NA	118	NA	NA	98.2	NA	No	No	0.0 to 0.5	0.9	0	0	0	0	0	4	60	-10	0	0	0	0	0	0	0	0	0	0	0	0	0	0	0	0	0
608	8	Male	White or Caucasian	21.45	0	0	0	0	0	18	139	98	NA	81	145	465	39.1	NA	96.7	54.0385	Yes	No	0.0 to 0.5	0.89	0	1	1	1	0	4	79	0	10	0	0	0	0	0	20	0	0	0	0	0	20	0	10	0	0
609	8	Female	White or Caucasian	21.25	0	1	0	0	0	17	96	86	NA	33	143	118	35.1	NA	98.2	41.9265	Yes	No	0.0 to 0.5	0.6	0	0	1	1	0	4	87	-10	10	0	0	0	10	0	20	0	0	0	0	0	20	0	0	0	0
610	8	Female	White or Caucasian	26.01	0	0	1	0	0	20	123	91	NA	21	143	86	39.7	NA	98.7	40.7664	Yes	Yes	0.0 to 0.5	1	0	0	1	1	0	4	81	-10	10	0	0	0	0	10	20	0	0	0	0	0	0	0	0	0	0
611	8	Female	White or Caucasian	20.49	0	1	0	0	0	22	141	108	NA	24	138	97	36.8	NA	100.2	60.1493	No	Yes	0.0 to 0.5	1	0	1	1	0	0	4	94	-10	10	0	0	0	10	0	0	0	0	0	0	0	0	0	0	0	0
612	8	Female	Hispanic or Latino	29.95	0	0	0	0	0	19	132	77	NA	10	138	105	39.4	NA	98.8	106.747	No	No	0.51 to 1	1	0	0	0	0	0	4	64	-10	0	0	0	0	0	0	0	0	0	0	0	0	0	0	0	0	0
613	8	Female	White or Caucasian	30.28	0	0	0	0	0	18	161	89	NA	11	142	96	42	NA	98.8	156.631	Yes	Yes	0.0 to 0.5	1	0	1	1	0	0	4	62	-10	10	0	0	0	0	0	0	0	0	0	0	0	0	0	0	0	0
614	8	Male	White or Caucasian	21.23	0	0	1	1	0	42	74	133	7.27	58	146	223	39.8	73	99.1	31.2798	No	No	Above 1	0.38	1	1	1	1	0	5	82	0	10	30	0	0	0	10	20	20	20	0	10	30	20	0	0	0	0
615	8	Male	Asian	28.31	0	0	0	0	0	20	136	95	NA	10	133	220	46.7	NA	98.4	114.343	No	Yes	0.0 to 0.5	0.8	0	0	0	0	0	4	52	0	0	0	0	0	0	0	0	0	0	0	0	0	0	0	0	0	0
616	8	Male	Hispanic or Latino	31.29	0	0	0	0	0	26	134	118	NA	8	137	102	39.9	NA	100	114.999	No	No	0.0 to 0.5	0.5	0	0	0	0	0	6	56	0	0	0	0	0	0	0	0	0	0	0	0	0	0	0	0	0	0
617	8	Male	Asian	16.81	0	0	0	0	0	18	153	85	NA	19	138	104	35.1	NA	98.4	47.3832	No	Yes	0.0 to 0.5	0.57	1	0	1	1	0	4	70	0	10	0	0	0	0	0	20	0	0	0	0	0	0	0	0	0	0
618	8	Female	White or Caucasian	24.13	0	0	0	0	0	40	115	131	NA	31	143	148	33	NA	98.1	37.7521	No	No	0.0 to 0.5	0.2	1	0	1	0	0	4	93	-10	10	0	0	0	0	0	0	20	0	0	10	0	20	0	0	0	0
619	8	Male	Hispanic or Latino	34.54	0	0	0	0	0	24	131	109	NA	7	137	132	46.3	NA	98.6	127.783	No	No	0.0 to 0.5	0.63	0	0	0	0	0	4	47	0	0	0	0	0	0	0	0	0	0	0	0	0	0	0	0	0	0
620	8	Male	Hispanic or Latino	73.84	0	0	0	0	0	20	142	130	NA	12	132	216	40.7	NA	98.5	523.376	No	No	0.0 to 0.5	1	0	0	0	0	0	4	32	0	0	0	0	0	0	0	0	0	0	0	10	0	0	0	0	0	0
621	8	Female	White or Caucasian	35.24	0	0	0	0	0	24	127	65	NA	19	142	148	44.1	NA	100.4	58.7883	Yes	Yes	Above 1	1	1	1	1	1	0	4	91	-10	10	0	0	0	0	0	20	0	0	0	0	0	0	0	0	0	0
622	8	Male	Hispanic or Latino	48.97	0	0	0	0	0	28	138	112	NA	11	134	112	35.5	NA	102.4	303.844	No	No	0.0 to 0.5	0.8	0	0	0	0	0	4	49	0	0	0	0	0	0	0	0	0	0	0	0	0	0	0	0	0	0
623	8	Female	Asian	23.98	0	0	0	0	0	18	132	88	NA	6	140	103	35.2	NA	100.1	109.131	No	Yes	0.0 to 0.5	0.7	0	0	0	0	0	4	59	-10	0	0	0	0	0	0	0	0	0	0	0	0	0	0	0	0	0
624	8	Female	Asian	19.02	0	0	0	0	0	18	146	57	NA	31	137	446	35.2	NA	97.5	45.5239	Yes	Yes	0.0 to 0.5	0.9	0	0	1	1	0	4	74	-10	10	0	0	0	0	0	20	0	0	0	0	0	20	0	10	0	0
625	8	Male	Unknown	29.63	0	0	0	0	0	18	120	103	NA	25	141	93	47.1	NA	99	112.418	No	Yes	0.0 to 0.5	0.62	0	0	1	0	0	4	67	0	10	0	0	0	0	0	0	0	0	0	0	0	0	0	0	0	0
626	8	Male	White or Caucasian	24.96	0	0	0	0	0	22	135	119	NA	23	142	107	47.3	NA	99.5	139.048	No	No	0.0 to 0.5	1	0	0	0	1	0	4	37	0	0	0	0	0	0	0	20	0	0	0	0	0	0	0	0	0	0
627	8	Male	Hispanic or Latino	21.06	0	0	0	0	0	18	134	104	NA	41	145	134	42.9	NA	101	30.2669	Yes	Yes	Above 1	1	1	0	1	1	0	4	89	0	10	0	0	0	0	0	20	0	0	0	0	0	20	0	0	0	0
628	8	Male	White or Caucasian	29.33	0	0	0	0	0	24	129	114	NA	28	134	134	35.1	NA	99.7	81.0177	No	No	0.0 to 0.5	0.3	1	0	1	0	0	4	80	0	10	0	0	0	0	0	0	0	0	0	0	0	0	0	0	0	0
629	8	Male	Hispanic or Latino	26.88	0	0	0	0	0	24	109	104	NA	35	137	158	37.6	NA	101.9	83.8026	No	No	0.0 to 0.5	0.5	0	0	0	0	0	4	67	0	0	0	0	0	0	0	0	0	0	0	0	0	20	0	0	0	0
630	8	Female	White or Caucasian	61.61	0	0	0	0	0	36	125	104	NA	11	132	127	47.8	NA	100.5	219.289	No	Yes	0.0 to 0.5	1	0	0	0	0	0	4	45	-10	0	0	0	0	0	0	0	20	0	0	0	0	0	0	0	0	0
631	8	Female	Asian	22.29	0	0	0	0	0	20	143	119	NA	9	141	130	36.8	NA	101	122.494	No	No	0.0 to 0.5	0.9	0	0	0	0	0	4	65	-10	0	0	0	0	0	0	0	0	0	0	0	0	0	0	0	0	0
632	8	Female	Black or African American	26.69	0	0	0	0	0	18	146	107	NA	NA	NA	NA	NA	NA	99.1	130.258	No	No	0.0 to 0.5	0.9	0	0	0	0	0	4	42	-10	0	0	0	0	0	0	0	0	0	0	0	0	0	0	0	0	0
633	8	Female	Hispanic or Latino	33.71	0	0	0	0	0	27	115	101	7.46	6	131	185	36.6	63	101.3	175.931	No	Yes	0.0 to 0.5	1	0	0	0	0	0	4	57	-10	0	0	0	0	0	0	0	0	0	0	0	0	0	0	0	0	0
634	8	Female	Unknown	25	0	0	0	0	1	20	107	69	NA	NA	NA	NA	NA	NA	98.6	127.11	No	No	0.51 to 1	0.9	0	0	0	0	0	4	62	-10	0	0	20	0	0	0	0	0	0	0	0	0	0	0	0	0	0
635	8	Male	White or Caucasian	34.11	0	1	1	0	0	32	134	99	7.408	12	134	96	44.7	83	98.7	120.936	Yes	Yes	0.0 to 0.5	0.5	0	0	1	0	0	4	80	0	10	0	0	0	10	10	0	20	0	0	0	0	0	0	0	0	0
636	8	Male	White or Caucasian	24.2	0	0	0	0	0	24	133	89	7.49	30	146	131	45.9	56	98.2	75.6759	No	No	0.0 to 0.5	0.61	0	0	1	1	0	4	86	0	10	0	0	0	0	0	20	0	0	0	0	0	20	0	0	0	10
637	8	Male	Other	25.65	0	0	0	0	0	22	132	102	NA	17	134	291	43.3	NA	99.1	103.948	No	No	0.51 to 1	1	0	0	0	0	0	4	60	0	0	0	0	0	0	0	0	0	0	0	0	0	0	0	10	0	0
638	8	Male	White or Caucasian	19.42	0	0	0	0	0	26	118	87	NA	27	143	96	43.5	NA	99.2	117.682	Yes	Yes	0.0 to 0.5	0.9	1	0	1	0	0	4	75	0	10	0	0	0	0	0	0	0	0	0	0	0	0	0	0	0	0
639	8	Female	White or Caucasian	20.19	0	0	0	0	0	16	150	95	NA	11	140	142	38.6	NA	99.4	60.0267	Yes	No	0.0 to 0.5	0.5	0	1	1	0	0	4	82	-10	10	0	0	0	0	0	0	0	0	0	0	0	0	0	0	0	0
640	8	Male	White or Caucasian	29.09	0	0	1	0	0	20	97	111	NA	91	154	144	44.5	NA	100.3	53.6607	Yes	Yes	0.0 to 0.5	1	0	1	1	0	0	3	68	0	10	0	0	0	0	10	0	0	0	0	0	0	20	0	0	0	0
641	8	Male	White or Caucasian	23.91	0	0	0	0	0	18	91	64	NA	18	136	115	50.9	NA	99.9	117.231	Yes	No	0.0 to 0.5	1	0	1	0	0	0	4	63	0	0	0	0	0	0	0	0	0	0	0	0	0	0	0	0	0	0
642	8	Male	Other	23.8	0	0	0	0	0	16	149	87	NA	26	147	118	46.9	NA	98.7	72.3079	No	No	Above 1	1	1	0	1	1	0	4	79	0	10	0	0	0	0	0	20	0	0	0	0	0	0	0	0	0	0
643	8	Male	White or Caucasian	NA	0	0	0	0	0	NA	NA	NA	NA	NA	NA	NA	NA	NA	NA	NA	No	No	0.0 to 0.5	0.9	0	0	0	0	0	4	64	0	0	0	0	0	0	0	0	0	0	0	0	0	0	0	0	0	0
644	8	Female	Asian	24.45	0	0	0	0	0	29	121	87	NA	6	135	105	31	NA	99.6	121.03	No	No	0.51 to 1	0.73	0	0	0	0	0	4	55	-10	0	0	0	0	0	0	0	0	0	0	0	0	0	0	0	0	0
645	8	Male	White or Caucasian	23.62	0	0	0	0	0	18	134	75	NA	21	136	98	42.9	NA	97.1	67.3327	No	Yes	0.0 to 0.5	0.71	0	0	0	0	0	4	80	0	0	0	0	0	0	0	0	0	0	0	0	0	0	0	0	0	0
646	8	Male	Hispanic or Latino	50.71	0	0	0	0	0	24	111	113	7.46	9	139	150	42.9	112	102.6	226.796	No	No	0.0 to 0.5	0.6	0	0	0	0	0	4	50	0	0	0	0	0	0	0	0	0	0	0	0	0	0	0	0	0	0
647	8	Female	Hispanic or Latino	28.35	0	1	0	0	0	20	125	98	NA	7	136	172	40.3	NA	100.4	213.233	No	Yes	Above 1	1	0	0	0	0	0	4	52	-10	0	0	0	0	10	0	0	0	0	0	0	0	0	0	0	0	0
648	8	Male	Asian	21.96	0	0	0	0	0	24	136	81	NA	NA	NA	NA	40.2	NA	98.1	41.2401	No	Yes	0.0 to 0.5	0.7	0	0	0	0	0	4	66	0	0	0	0	0	0	0	0	0	0	0	0	0	0	0	0	0	0
649	8	Male	Hispanic or Latino	31.63	0	0	0	0	0	24	130	82	7.45	19	146	116	40.1	124	99	144.436	Yes	Yes	0.0 to 0.5	0.88	0	0	1	0	0	4	64	0	10	0	0	0	0	0	0	0	0	0	0	0	0	0	0	0	0
650	8	Female	Other	29.26	0	0	0	0	0	16	124	100	NA	13	138	163	36.9	NA	100.5	103.528	No	No	0.51 to 1	0.5	0	0	1	0	0	4	56	-10	10	0	0	0	0	0	0	0	0	0	0	0	0	0	0	0	0
651	8	Male	Hispanic or Latino	26.96	0	0	0	0	0	20	126	91	NA	12	135	121	42.3	NA	98.9	123.925	No	No	0.0 to 0.5	0.9	0	0	0	0	0	4	66	0	0	0	0	0	0	0	0	0	0	0	0	0	0	0	0	0	0
652	8	Female	Asian	39.93	0	0	0	0	0	36	147	105	NA	8	137	202	39.9	NA	103.7	190.723	No	No	0.0 to 0.5	1	0	0	0	0	0	4	38	-10	0	0	0	0	0	0	0	20	0	0	0	0	0	0	0	0	0
653	8	Male	Asian	25.66	0	0	0	0	0	32	131	120	NA	22	131	152	46.4	NA	103.2	62.1945	No	No	Above 1	1	0	0	0	0	0	4	71	0	0	0	0	0	0	0	0	20	0	0	0	0	0	0	0	0	0
654	8	Female	Other	26.45	0	0	0	0	0	17	134	77	NA	17	142	136	42.1	NA	99.9	74.9687	No	Yes	0.0 to 0.5	0.74	0	0	0	0	0	4	60	-10	0	0	0	0	0	0	0	0	0	0	0	0	0	0	0	0	0
655	8	Male	White or Caucasian	26.07	0	0	0	0	0	16	124	89	7.51	13	132	117	43.4	83	101.2	100.798	No	No	0.0 to 0.5	1	0	0	0	0	0	4	56	0	0	0	0	0	0	0	0	0	0	0	0	0	0	0	0	0	0
656	8	Female	White or Caucasian	36.63	0	0	0	1	0	18	130	88	NA	17	131	122	39.5	NA	102.6	115.538	Yes	Yes	0.0 to 0.5	0.4	0	0	0	0	0	4	53	-10	0	30	0	0	0	0	0	0	0	0	0	0	0	0	0	0	0
657	8	Female	Asian	25.84	0	0	0	0	0	18	125	89	NA	NA	NA	NA	NA	NA	101.4	173.178	No	No	0.0 to 0.5	0.9	0	0	0	0	0	4	42	-10	0	0	0	0	0	0	0	0	0	0	0	0	0	0	0	0	0
658	8	Male	Hispanic or Latino	26.22	0	0	0	0	0	25	197	80	7.421	30	130	448	32.6	61	99.1	58.3833	No	Yes	0.0 to 0.5	0.58	0	0	0	0	0	5	72	0	0	0	0	0	0	0	0	0	0	0	0	0	20	0	10	0	0
659	8	Male	Hispanic or Latino	26.13	0	0	0	0	0	18	142	71	NA	22	137	111	43.7	NA	97.1	101.13	No	Yes	0.0 to 0.5	0.95	1	0	0	0	0	4	79	0	0	0	0	0	0	0	0	0	0	0	0	0	0	0	0	0	0
660	8	Female	Asian	20.66	0	0	0	0	0	18	146	92	NA	28	137	98	33.3	NA	99.5	41.206	Yes	No	Above 1	0.91	0	1	0	0	0	4	83	-10	0	0	0	0	0	0	0	0	0	0	0	0	0	0	0	0	0
661	8	Female	Hispanic or Latino	30.56	0	0	1	0	0	26	151	113	NA	23	132	293	43.1	NA	99.4	35.8565	No	No	0.0 to 0.5	0.7	1	0	0	0	0	5	83	-10	0	0	0	0	0	10	0	0	0	0	0	0	0	0	10	0	0
662	8	Male	Hispanic or Latino	32.66	0	0	0	0	0	20	117	122	NA	13	137	140	40.7	NA	103.4	197.081	No	No	0.0 to 0.5	0.8	0	0	0	0	0	4	35	0	0	0	0	0	0	0	0	0	0	0	0	0	0	0	0	0	0
663	8	Female	Black or African American	38.97	0	0	1	0	0	10	104	106	NA	11	134	133	40.2	NA	101.9	90.4514	No	No	0.51 to 1	1	0	0	0	0	0	4	66	-10	0	0	0	0	0	10	0	0	0	0	0	0	0	0	0	0	0
664	8	Male	White or Caucasian	43.51	0	0	0	0	0	19	101	63	7.3	37	140	145	45.1	76	99.4	56.7252	Yes	No	0.51 to 1	0.64	1	0	1	1	0	4	78	0	10	0	0	0	0	0	20	0	0	0	0	30	20	0	0	0	0
665	8	Female	Hispanic or Latino	42.98	0	0	0	0	0	35	144	108	7.48	11	144	119	37.8	47	98.6	249.164	No	No	Above 1	1	0	0	0	0	0	5	41	-10	0	0	0	0	0	0	0	20	0	0	0	0	0	0	0	0	10
666	8	Female	Black or African American	20.6	0	0	0	0	0	38	121	126	NA	19	137	145	39.8	NA	100	67.4719	Yes	Yes	Above 1	0.5	0	0	0	0	0	4	56	-10	0	0	0	0	0	0	0	20	0	0	10	0	0	0	0	0	0
667	8	Female	Black or African American	24.11	0	1	0	0	0	18	75	86	NA	31	135	163	20.2	NA	98.6	73.5064	Yes	Yes	Above 1	0.8	0	0	1	1	0	5	77	-10	10	0	0	0	10	0	20	0	20	0	0	0	20	0	0	10	0
668	8	Female	White or Caucasian	25.59	0	0	0	0	0	26	139	91	NA	11	133	147	42.6	NA	99.1	61.3815	Yes	No	0.0 to 0.5	0.41	0	1	1	0	0	4	86	-10	10	0	0	0	0	0	0	0	0	0	0	0	0	0	0	0	0
669	8	Female	White or Caucasian	45.85	0	1	1	0	0	25	120	93	NA	15	137	80	38	NA	99.3	101.496	Yes	No	0.0 to 0.5	0.3	0	0	1	0	1	4	81	-10	10	0	0	0	10	10	0	0	0	0	0	0	0	0	0	0	0
670	8	Male	Hispanic or Latino	39.33	0	0	0	0	0	20	147	98	NA	18	132	82	45.5	NA	100.5	137.08	No	No	0.51 to 1	1	0	0	0	0	0	4	56	0	0	0	0	0	0	0	0	0	0	0	0	0	0	0	0	0	0
671	8	Male	White or Caucasian	28.48	0	0	0	0	0	25	83	102	NA	61	148	147	36.2	NA	102.4	75.1451	Yes	No	Above 1	1	1	0	1	1	0	4	69	0	10	0	0	0	0	0	20	0	20	0	0	0	20	0	0	0	0
672	8	Female	White or Caucasian	20.12	1	0	0	1	0	16	113	89	NA	20	134	89	50	NA	101	47.7352	Yes	No	0.51 to 1	1	0	0	1	0	0	4	88	-10	10	30	0	10	0	0	0	0	0	0	0	0	0	0	0	0	0
673	8	Male	White or Caucasian	22.96	1	0	0	0	0	20	120	60	NA	22	146	101	39.4	NA	98.9	108.158	Yes	No	0.0 to 0.5	0.87	0	1	1	0	1	4	76	0	10	0	0	10	0	0	0	0	0	0	0	0	0	0	0	0	0
674	8	Female	White or Caucasian	16.26	0	0	0	0	0	20	125	88	NA	28	146	124	41.1	NA	98	41.7023	No	No	Above 1	0.6	0	0	1	0	0	4	94	-10	10	0	0	0	0	0	0	0	0	0	0	0	0	0	0	0	0
675	8	Female	Hispanic or Latino	28.46	0	0	1	0	0	30	153	91	NA	12	134	299	42.2	NA	100.6	55.464	Yes	No	0.0 to 0.5	0.83	0	0	0	0	0	4	64	-10	0	0	0	0	0	10	0	20	0	0	0	0	0	0	10	0	0
676	8	Female	White or Caucasian	25.1	0	0	0	0	0	20	94	74	NA	21	143	132	35.9	NA	97	84.8796	Yes	Yes	0.0 to 0.5	1	0	1	1	1	0	4	77	-10	10	0	0	0	0	0	20	0	0	0	0	0	0	0	0	0	0
677	8	Male	White or Caucasian	36.97	1	0	0	1	0	30	118	85	NA	22	134	240	45.5	NA	99.6	175.315	Yes	No	0.0 to 0.5	0.9	0	0	0	0	0	4	62	0	0	30	0	10	0	0	0	20	0	0	0	0	0	0	0	0	0
678	8	Male	Other	22.46	1	1	1	0	0	18	107	80	NA	NA	NA	NA	NA	NA	97.9	47.184	No	Yes	0.0 to 0.5	0.9	1	0	1	0	0	4	73	0	10	0	0	10	10	10	0	0	0	0	0	0	0	0	0	0	0
679	9	Male	Asian	29.83	0	1	1	0	0	19	157	96	NA	25	137	123	43.7	NA	99.9	45.3162	Yes	Yes	0.0 to 0.5	0.7	0	0	1	0	0	4	67	0	10	0	0	0	10	10	0	0	0	0	0	0	0	0	0	0	0
680	9	Female	White or Caucasian	23.91	0	0	1	0	0	15	159	70	7.44	11	140	92	32.8	102	98.3	43.7553	No	Yes	Above 1	0.98	0	0	1	0	1	4	71	-10	10	0	0	0	0	10	0	0	0	0	0	0	0	0	0	0	0
681	9	Female	White or Caucasian	24.03	0	0	0	0	0	16	123	63	NA	59	134	108	37.9	NA	98.7	39.0462	No	No	0.0 to 0.5	1	1	0	1	0	0	4	90	-10	10	0	0	0	0	0	0	0	0	0	0	0	20	0	0	0	0
682	9	Female	White or Caucasian	27.91	0	1	0	0	0	42	141	115	7.268	20	143	203	34.6	141.7	98.5	49.9792	Yes	No	Above 1	0.4	1	1	1	0	0	4	84	-10	10	0	0	0	10	0	0	20	0	0	0	30	0	0	0	0	0
683	9	Female	White or Caucasian	26.93	0	1	0	0	0	16	128	96	NA	20	130	439	38.4	NA	98.9	178.978	Yes	Yes	0.0 to 0.5	0.99	0	0	0	0	0	4	61	-10	0	0	0	0	10	0	0	0	0	0	0	0	0	0	10	0	0
684	9	Male	Hispanic or Latino	31.56	0	0	0	0	0	20	107	111	NA	16	138	121	41.9	NA	102.7	143.449	No	No	0.0 to 0.5	1	0	0	0	0	0	4	48	0	0	0	0	0	0	0	0	0	0	0	0	0	0	0	0	0	0
685	9	Female	White or Caucasian	30.25	0	0	0	0	0	34	161	116	NA	62	149	145	53.5	NA	98.9	53.6063	Yes	No	Above 1	1	0	1	1	1	0	3	90	-10	10	0	0	0	0	0	20	20	0	0	0	0	20	0	0	0	0
686	9	Female	White or Caucasian	26.85	0	0	0	0	0	28	148	118	NA	25	137	113	42.7	NA	102.1	56.1436	No	No	0.51 to 1	1	1	1	1	0	0	4	88	-10	10	0	0	0	0	0	0	0	0	0	0	0	0	0	0	0	0
687	9	Male	Hispanic or Latino	37.82	0	0	0	0	0	26	135	108	NA	8	135	128	44	NA	102	159.103	No	No	Above 1	1	0	0	0	0	0	4	48	0	0	0	0	0	0	0	0	0	0	0	0	0	0	0	0	0	0
688	9	Female	Hispanic or Latino	16.62	0	0	0	0	0	16	149	73	NA	18	130	211	31.4	NA	100.7	44.7328	No	No	0.0 to 0.5	0.9	0	0	1	1	0	3	82	-10	10	0	0	0	0	0	20	0	0	0	0	0	0	0	0	0	0
689	9	Male	White or Caucasian	26.07	0	0	0	0	0	31	124	113	NA	27	138	125	40.3	NA	99	58.9326	Yes	No	0.0 to 0.5	0.3	1	0	1	1	0	4	91	0	10	0	0	0	0	0	20	20	0	0	0	0	0	0	0	0	0
690	9	Female	Hispanic or Latino	25.39	0	0	0	0	0	20	124	99	NA	4	133	165	36.3	NA	99	121.454	No	No	Above 1	0.7	0	0	0	0	0	4	58	-10	0	0	0	0	0	0	0	0	0	0	0	0	0	0	0	0	0
691	9	Female	White or Caucasian	23.89	0	0	0	0	0	16	98	91	NA	21	135	126	41.8	NA	98.1	88.9001	No	No	Above 1	0.5	0	0	0	0	0	4	67	-10	0	0	0	0	0	0	0	0	0	0	0	0	0	0	0	0	0
692	9	Female	Hispanic or Latino	31.2	0	0	0	0	0	30	169	92	NA	18	137	213	35.1	NA	98.9	64.1413	No	Yes	Above 1	0.79	1	0	0	0	0	4	72	-10	0	0	0	0	0	0	0	20	0	0	0	0	0	0	0	0	0
693	9	Female	White or Caucasian	41.56	0	0	0	0	0	20	108	92	NA	15	142	94	38.2	NA	97.7	87.2085	Yes	Yes	0.0 to 0.5	1	0	0	1	0	0	4	83	-10	10	0	0	0	0	0	0	0	0	0	0	0	0	0	0	0	0
694	9	Male	Native Hawaiian or Other Pacific Islander	32.21	0	0	0	0	0	26	107	69	7.44	23	131	152	35.1	53	99.2	137.51	No	Yes	0.0 to 0.5	0.74	0	0	0	0	0	5	44	0	0	0	0	0	0	0	0	0	0	0	0	0	0	0	0	0	10
695	9	Male	Hispanic or Latino	27.07	0	0	0	0	0	31	135	111	NA	40	136	349	NA	NA	98.3	93.6484	No	No	0.0 to 0.5	0.9	0	0	0	0	0	4	54	0	0	0	0	0	0	0	0	20	0	0	0	0	20	0	10	0	0
696	9	Female	White or Caucasian	30.71	0	0	0	0	0	22	112	89	NA	NA	NA	153	NA	NA	99.3	89.043	Yes	No	Above 1	0.9	0	0	0	0	0	4	65	-10	0	0	0	0	0	0	0	0	0	0	0	0	0	0	0	0	0
697	9	Male	Hispanic or Latino	28.17	0	0	0	0	0	18	131	90	NA	15	140	98	47.8	NA	99.1	122.398	No	No	0.0 to 0.5	1	0	0	0	0	0	4	60	0	0	0	0	0	0	0	0	0	0	0	0	0	0	0	0	0	0
698	9	Male	Black or African American	22.43	0	0	0	0	0	20	116	142	7.34	15	131	431	27.5	70	98.6	145.654	Yes	No	0.51 to 1	1	0	0	0	0	0	4	38	0	0	0	0	0	0	0	0	0	0	0	10	30	0	0	10	10	0
699	9	Female	White or Caucasian	25.83	0	0	0	0	0	12	92	69	NA	13	141	100	38.9	NA	98.8	93.4781	Yes	No	0.0 to 0.5	1	0	0	1	1	0	4	67	-10	10	0	0	0	0	0	20	0	0	0	0	0	0	0	0	0	0
700	9	Female	White or Caucasian	26.53	0	0	0	0	0	22	136	88	NA	18	132	193	38.5	NA	99.2	35.3778	Yes	Yes	0.0 to 0.5	0.6	1	1	1	1	0	4	93	-10	10	0	0	0	0	0	20	0	0	0	0	0	0	0	0	0	0
701	9	Male	Asian	16.88	0	0	0	0	0	20	131	89	NA	17	139	136	40.2	NA	101.4	133.394	Yes	Yes	0.51 to 1	0.75	0	0	0	0	0	4	53	0	0	0	0	0	0	0	0	0	0	0	0	0	0	0	0	0	0
702	9	Male	Other	NA	0	0	0	0	0	36	136	110	NA	12	133	124	42.2	NA	104.8	99.0902	No	Yes	Above 1	0.91	0	0	0	0	0	4	65	0	0	0	0	0	0	0	0	20	0	15	0	0	0	0	0	0	0
703	9	Female	Hispanic or Latino	31.76	0	0	0	0	0	28	121	102	NA	10	133	261	39.4	NA	99.5	138.135	No	No	Above 1	1	0	0	0	0	0	4	61	-10	0	0	0	0	0	0	0	0	0	0	0	0	0	0	10	0	0
704	9	Male	Hispanic or Latino	30.94	0	0	0	0	0	30	120	72	NA	14	141	122	34	NA	98.6	108.33	No	No	0.0 to 0.5	0.8	1	0	0	0	0	4	43	0	0	0	0	0	0	0	0	20	0	0	0	0	0	0	0	0	0
705	9	Female	Black or African American	34.34	0	1	0	0	0	32	107	104	7.48	31	144	196	41.6	75	100.4	103.35	Yes	No	0.0 to 0.5	1	0	0	1	1	0	4	68	-10	10	0	0	0	10	0	20	20	0	0	0	0	20	0	0	0	0
706	9	Male	Other	21.47	0	0	0	1	0	22	162	93	NA	49	149	104	40.3	NA	97.5	87.2085	Yes	Yes	Above 1	0	0	0	1	0	0	4	83	0	10	30	0	0	0	0	0	0	0	0	0	0	20	0	0	0	0
707	9	Male	Other	33.64	0	0	0	0	0	28	111	91	NA	14	141	114	43.6	NA	100.5	129.999	No	No	0.0 to 0.5	0.7	0	0	0	0	0	4	50	0	0	0	0	0	0	0	0	0	0	0	0	0	0	0	0	0	0
708	9	Male	Hispanic or Latino	28.7	0	0	0	0	0	28	167	101	NA	17	139	179	49.7	NA	98.4	103.383	No	Yes	0.51 to 1	0.9	0	0	0	0	0	4	76	0	0	0	0	0	0	0	0	0	0	0	0	0	0	0	0	0	0
709	9	Female	White or Caucasian	21.63	0	0	0	0	0	18	94	100	NA	17	136	81	34.7	NA	97.4	103.647	No	No	0.0 to 0.5	1	0	0	1	0	0	4	73	-10	10	0	0	0	0	0	0	0	0	0	0	0	0	0	0	0	0
710	9	Female	White or Caucasian	17.91	0	0	1	0	0	20	92	71	NA	38	142	104	38.8	NA	100.1	39.7902	Yes	No	0.0 to 0.5	0.68	0	1	0	1	0	3	77	-10	0	0	0	0	0	10	20	0	0	0	0	0	20	0	0	0	0
711	9	Female	Black or African American	29.55	0	0	0	0	0	20	123	92	NA	8	136	100	37.9	NA	100.1	112.939	Yes	No	Above 1	0.96	0	0	0	0	0	4	70	-10	0	0	0	0	0	0	0	0	0	0	0	0	0	0	0	0	0
712	9	Male	White or Caucasian	23.11	0	0	0	0	0	21	156	87	NA	27	138	149	46.4	NA	98.9	117.429	No	No	0.0 to 0.5	0.95	1	0	1	1	0	4	64	0	10	0	0	0	0	0	20	0	0	0	0	0	0	0	0	0	0
713	9	Female	White or Caucasian	32.29	0	0	0	0	0	20	144	68	NA	12	140	113	43.5	NA	98.4	97.5073	No	No	0.0 to 0.5	1	1	1	1	0	0	4	79	-10	10	0	0	0	0	0	0	0	0	0	0	0	0	0	0	0	0
714	9	Female	Hispanic or Latino	23.23	0	0	0	0	0	22	165	64	NA	35	135	241	35.3	NA	99.2	71.8342	Yes	No	0.51 to 1	1	0	0	1	0	0	4	90	-10	10	0	0	0	0	0	0	0	0	0	0	0	20	0	0	0	0
715	9	Male	Black or African American	31.36	0	0	0	0	0	20	149	113	NA	14	131	114	48.1	NA	100.6	106.941	No	No	0.0 to 0.5	1	0	0	0	0	0	4	43	0	0	0	0	0	0	0	0	0	0	0	0	0	0	0	0	0	0
716	9	Female	Hispanic or Latino	24.99	0	0	0	0	0	35	176	87	NA	20	136	276	32.5	NA	99.9	48.2611	No	No	0.0 to 0.5	0.4	0	0	0	0	0	5	77	-10	0	0	0	0	0	0	0	20	0	0	0	0	0	0	10	0	0
717	9	Male	Hispanic or Latino	33.3	0	0	0	0	0	NA	NA	NA	NA	NA	NA	NA	NA	NA	NA	139.134	No	Yes	0.0 to 0.5	0.9	0	0	0	0	0	4	66	0	0	0	0	0	0	0	0	0	0	0	0	0	0	0	0	0	0
718	9	Male	White or Caucasian	22.45	0	0	0	0	0	28	132	107	NA	28	NA	131	42	NA	98.1	73.4148	No	No	0.0 to 0.5	1	0	0	0	0	0	4	71	0	0	0	0	0	0	0	0	0	0	0	0	0	0	0	0	0	0
719	9	Male	White or Caucasian	18.16	0	0	0	0	0	17	70	86	NA	36	151	100	31.8	NA	97.7	64.4932	No	No	Above 1	0.6	0	0	0	1	1	4	73	0	0	0	0	0	0	0	20	0	20	0	0	0	20	0	0	0	0
720	9	Male	White or Caucasian	27.25	0	0	0	0	0	18	89	87	NA	26	131	160	42.2	NA	101.6	54.0147	No	Yes	0.51 to 1	0.6	0	0	0	0	0	5	72	0	0	0	0	0	0	0	0	0	20	0	0	0	0	0	0	0	0
721	9	Male	White or Caucasian	36.49	0	0	0	0	0	20	112	136	NA	15	131	253	52.5	NA	96.7	228.735	No	No	Above 1	0.9	0	0	0	0	0	4	22	0	0	0	0	0	0	0	0	0	0	0	10	0	0	0	10	0	0
722	9	Female	White or Caucasian	17.45	0	0	0	0	0	20	111	120	NA	17	139	131	53.4	NA	99.6	121.824	Yes	No	Above 1	0.5	0	1	1	1	0	4	49	-10	10	0	0	0	0	0	20	0	0	0	0	0	0	0	0	0	0
723	9	Male	White or Caucasian	32.5	0	0	1	0	0	24	118	65	NA	NA	NA	213	NA	NA	97.8	46.8905	Yes	Yes	0.0 to 0.5	0.9	0	0	0	0	0	5	63	0	0	0	0	0	0	10	0	0	0	0	0	0	0	0	0	0	0
724	9	Male	Hispanic or Latino	31.62	0	0	0	0	0	24	119	114	NA	15	136	131	49.3	NA	100.3	152.415	No	No	0.51 to 1	1	0	0	0	0	0	5	45	0	0	0	0	0	0	0	0	0	0	0	0	0	0	0	0	0	0
725	9	Female	Hispanic or Latino	24.41	0	0	0	0	0	16	101	89	NA	21	140	111	37.6	NA	97.8	143.94	No	No	0.0 to 0.5	1	0	0	0	0	0	4	56	-10	0	0	0	0	0	0	0	0	0	0	0	0	0	0	0	0	0
726	9	Female	White or Caucasian	22.52	0	0	0	0	0	18	115	84	NA	7	137	93	38.4	NA	98.9	97.9332	No	No	Above 1	0.88	0	0	0	0	0	4	48	-10	0	0	0	0	0	0	0	0	0	0	0	0	0	0	0	0	0
727	9	Male	White or Caucasian	26.11	0	0	0	0	0	18	127	96	NA	15	136	123	37.9	NA	98.2	169.768	No	No	0.51 to 1	1	0	0	0	0	0	4	37	0	0	0	0	0	0	0	0	0	0	0	0	0	0	0	0	0	0
728	9	Male	White or Caucasian	16.4	0	0	0	0	0	24	96	93	NA	28	151	110	39.7	NA	98.9	47.3192	Yes	No	Above 1	0.61	1	0	1	1	1	4	88	0	10	0	0	0	0	0	20	0	0	0	0	0	0	0	0	0	0
729	9	Female	White or Caucasian	66.21	1	0	0	0	0	26	117	143	NA	21	134	160	37	NA	102	116.809	Yes	No	0.0 to 0.5	0.9	1	0	0	0	0	4	61	-10	0	0	0	10	0	0	0	0	0	0	10	0	0	0	0	0	0
730	9	Male	White or Caucasian	32.77	0	0	0	0	0	21	131	124	NA	12	133	302	41.5	NA	103.5	118.836	Yes	Yes	0.51 to 1	1	1	0	1	1	0	4	76	0	10	0	0	0	0	0	20	0	0	0	0	0	0	0	10	0	0
731	9	Male	White or Caucasian	25.09	0	0	0	1	0	27	121	60	NA	22	141	97	45.2	NA	98.2	61.9343	Yes	Yes	0.0 to 0.5	1	1	0	1	1	0	4	82	0	10	30	0	0	0	0	20	0	0	0	0	0	0	0	0	0	0
732	9	Male	White or Caucasian	35.58	0	0	0	0	0	38	127	105	NA	9	137	113	44.9	NA	98.4	158.684	No	No	0.51 to 1	0.61	0	0	0	0	0	4	61	0	0	0	0	0	0	0	0	20	0	0	0	0	0	0	0	0	0
733	9	Male	Unknown	21.7	0	0	0	0	0	24	123	108	7.36	70	134	234	40.8	61	100.9	45.5293	Yes	Yes	Above 1	1	0	0	0	0	0	4	67	0	0	0	0	0	0	0	0	0	0	0	0	0	20	0	0	0	0
734	9	Female	White or Caucasian	24.13	0	0	0	0	0	20	110	75	NA	NA	NA	NA	NA	NA	97.8	63.5806	Yes	No	0.0 to 0.5	0.9	0	0	1	1	0	4	82	-10	10	0	0	0	0	0	20	0	0	0	0	0	0	0	0	0	0
735	9	Female	Hispanic or Latino	43.68	0	0	0	0	0	18	165	75	NA	10	138	128	NA	NA	98.4	293.122	No	Yes	0.0 to 0.5	0.9	0	0	0	0	0	4	54	-10	0	0	0	0	0	0	0	0	0	0	0	0	0	0	0	0	0
736	9	Female	White or Caucasian	29.16	0	0	0	0	0	16	129	107	NA	17	137	256	41.5	NA	99	99.6013	Yes	Yes	0.0 to 0.5	0.6	0	0	0	0	0	4	73	-10	0	0	0	0	0	0	0	0	0	0	0	0	0	0	10	0	0
737	9	Female	Hispanic or Latino	32.72	0	0	0	0	0	20	109	85	NA	11	131	157	40.8	NA	99.4	126.51	No	Yes	0.51 to 1	1	0	0	0	0	0	4	65	-10	0	0	0	0	0	0	0	0	0	0	0	0	0	0	0	0	0
738	9	Female	Hispanic or Latino	25.75	0	0	0	0	0	18	151	110	NA	14	140	150	38.3	NA	98.6	111.636	No	No	0.51 to 1	0.7	0	0	0	0	0	4	58	-10	0	0	0	0	0	0	0	0	0	0	0	0	0	0	0	0	0
739	9	Male	White or Caucasian	31.66	0	0	1	0	0	20	109	116	NA	32	140	219	48.9	NA	99	58.1529	Yes	No	Above 1	0.9	1	1	1	1	0	5	85	0	10	0	0	0	0	10	20	0	0	0	0	0	20	0	0	0	0
740	9	Male	White or Caucasian	22.55	1	0	0	0	0	22	208	142	NA	20	142	142	45.6	NA	98.7	86.1415	No	No	0.0 to 0.5	0.9	0	1	1	0	0	6	71	0	10	0	0	10	0	0	0	0	0	0	10	0	0	0	0	0	0
741	9	Male	White or Caucasian	22.35	0	0	0	0	0	16	141	69	NA	19	137	130	51.9	NA	98.8	108.673	Yes	Yes	0.0 to 0.5	1	0	0	1	0	0	4	71	0	10	0	0	0	0	0	0	0	0	0	0	0	0	0	0	0	0
742	9	Male	Hispanic or Latino	21.64	0	0	0	0	0	18	170	88	NA	19	137	248	48.3	NA	NA	107.059	Yes	No	0.0 to 0.5	0.9	0	0	0	0	0	4	67	0	0	0	0	0	0	0	0	0	0	0	0	0	0	0	0	0	0
743	9	Male	White or Caucasian	36.77	0	0	1	0	0	18	150	82	NA	43	141	145	35.8	NA	100.4	51.0952	No	No	Above 1	0.9	0	0	1	0	1	4	69	0	10	0	0	0	0	10	0	0	0	0	0	0	20	0	0	0	0
744	9	Male	White or Caucasian	29.3	0	0	0	0	0	16	131	72	NA	22	139	95	32.7	NA	99.1	95.256	No	Yes	0.0 to 0.5	1	0	1	1	0	1	4	73	0	10	0	0	0	0	0	0	0	0	0	0	0	0	0	0	0	0
745	9	Male	Hispanic or Latino	21.77	0	0	0	0	0	34	174	107	NA	16	136	380	30.6	NA	98.5	37.3832	No	No	Above 1	0.4	1	0	1	1	0	4	96	0	10	0	0	0	0	0	20	20	0	0	0	0	0	0	10	0	0
746	9	Female	Other	25.73	0	0	0	0	0	30	136	107	NA	21	139	118	33.6	NA	99.3	43.9683	No	Yes	0.0 to 0.5	0.95	1	0	1	0	0	5	93	-10	10	0	0	0	0	0	0	20	0	0	0	0	0	0	0	0	0
747	10	Female	Hispanic or Latino	39.73	0	0	0	1	0	26	139	88	NA	NA	NA	NA	NA	NA	96.9	NA	No	No	0.51 to 1	0.9	0	0	0	0	1	4	50	-10	0	30	0	0	0	0	0	0	0	0	0	0	0	0	0	0	0
748	10	Female	Hispanic or Latino	28.16	0	0	0	0	0	24	140	100	NA	10	138	136	38.1	NA	99.9	110.388	No	No	0.0 to 0.5	0.9	0	0	0	0	0	4	62	-10	0	0	0	0	0	0	0	0	0	0	0	0	0	0	0	0	0
749	10	Male	Asian	21.69	1	0	0	1	0	25	146	113	NA	23	NA	163	31	NA	98.2	51.6807	Yes	No	0.0 to 0.5	0.54	0	0	0	0	0	4	80	0	0	30	0	10	0	0	0	0	0	0	0	0	0	0	0	0	0
750	10	Male	Black or African American	23.66	0	0	0	0	0	22	93	82	NA	31	137	99	46.3	NA	98.3	91.6056	No	No	0.0 to 0.5	1	0	1	1	0	0	4	65	0	10	0	0	0	0	0	0	0	0	0	0	0	20	0	0	0	0
751	10	Female	Other	27.55	0	0	1	0	0	18	150	108	NA	14	139	132	30.7	NA	98.9	65.4714	No	Yes	0.0 to 0.5	0.2	0	0	0	0	0	3	60	-10	0	0	0	0	0	10	0	0	0	0	0	0	0	0	0	0	0
752	10	Male	Asian	18.59	0	0	0	0	0	22	157	108	7.47	24	133	248	35.1	401	102.7	54.6069	Yes	Yes	Above 1	0.32	1	0	1	1	0	6	81	0	10	0	0	0	0	0	20	0	0	0	0	0	0	0	0	0	0
753	10	Male	Other	30.99	0	0	0	0	0	39	143	116	NA	18	134	154	42.1	NA	103	114.951	No	No	Above 1	1	0	0	0	0	0	4	66	0	0	0	0	0	0	0	0	20	0	0	0	0	0	0	0	0	0
754	10	Male	Hispanic or Latino	33.41	0	0	0	0	0	18	119	74	NA	16	133	373	38	NA	98.2	128.891	No	No	0.51 to 1	0.97	0	0	0	0	0	4	59	0	0	0	0	0	0	0	0	0	0	0	0	0	0	0	10	0	0
755	10	Female	White or Caucasian	23.12	0	0	0	0	0	22	192	96	NA	21	128	124	35.3	NA	102	74.5475	Yes	No	Above 1	0.3	1	0	1	1	1	4	92	-10	10	0	0	0	0	0	20	0	0	0	0	0	0	20	0	0	0
756	10	Male	Hispanic or Latino	29.38	0	0	0	0	0	22	133	114	7.44	16	144	96	36.7	75	103.8	125.467	No	No	0.0 to 0.5	0.4	0	0	0	0	0	4	58	0	0	0	0	0	0	0	0	0	0	15	0	0	0	0	0	0	0
757	10	Female	White or Caucasian	43.66	0	0	0	0	0	20	87	87	NA	61	129	237	41.5	NA	97.5	44.795	Yes	No	0.0 to 0.5	0.72	0	0	1	0	0	4	66	-10	10	0	0	0	0	0	0	0	20	0	0	0	20	20	0	0	0
758	10	Female	White or Caucasian	19.2	1	0	0	0	0	24	145	70	NA	6	141	82	39.4	NA	97.6	100.995	Yes	No	0.0 to 0.5	1	0	0	0	1	0	4	82	-10	0	0	0	10	0	0	20	0	0	0	0	0	0	0	0	0	0
759	10	Male	Hispanic or Latino	27.94	0	0	0	0	0	25	110	95	NA	18	138	225	45	NA	99.1	154.347	No	No	Above 1	1	0	0	0	0	0	4	56	0	0	0	0	0	0	0	0	0	0	0	0	0	0	0	0	0	0
760	10	Female	White or Caucasian	29.88	0	0	0	0	0	18	95	82	NA	14	136	120	40.1	NA	98.6	66.5175	No	No	Above 1	1	0	0	0	0	0	4	58	-10	0	0	0	0	0	0	0	0	0	0	0	0	0	0	0	0	0
761	10	Male	White or Caucasian	28.5	1	0	1	0	0	19	108	85	7.294	67	137	107	39.6	65	98.5	52.8896	No	Yes	0.0 to 0.5	0.37	1	1	1	0	0	4	66	0	10	0	0	10	0	10	0	0	0	0	0	30	20	0	0	0	0
762	10	Male	Other	27.12	0	0	0	0	0	18	103	88	7.43	40	129	131	38.6	85	98.3	80.3687	No	No	0.0 to 0.5	0.46	0	0	0	0	0	5	46	0	0	0	0	0	0	0	0	0	0	0	0	0	20	20	0	0	0
763	10	Male	White or Caucasian	18.25	0	0	0	0	0	24	102	72	NA	33	151	182	32.9	NA	98.3	75.5987	No	No	Above 1	0.6	1	0	1	1	0	4	72	0	10	0	0	0	0	0	20	0	0	0	0	0	20	0	0	0	0
764	10	Male	White or Caucasian	36.43	0	0	0	0	0	22	130	146	NA	19	137	241	37.4	NA	99.5	93.0063	Yes	Yes	0.0 to 0.5	1	0	0	0	0	0	4	74	0	0	0	0	0	0	0	0	0	0	0	10	0	0	0	0	0	0
765	10	Male	White or Caucasian	38.29	0	0	1	0	0	22	158	77	NA	27	143	158	40.5	NA	96.4	101.777	Yes	No	0.0 to 0.5	1	1	1	1	1	1	4	76	0	10	0	0	0	0	10	20	0	0	0	0	0	0	0	0	0	0
766	10	Female	Hispanic or Latino	26.18	0	0	0	0	0	22	149	64	NA	28	144	160	44.1	NA	100	61.6882	No	No	0.51 to 1	1	0	0	1	0	0	4	89	-10	10	0	0	0	0	0	0	0	0	0	0	0	0	0	0	0	0
767	10	Male	Other	23.3	0	0	0	0	0	14	132	87	NA	24	136	81	34.3	NA	98.8	47.9103	Yes	Yes	0.51 to 1	0.47	0	1	1	1	0	4	96	0	10	0	0	0	0	0	20	0	0	0	0	0	0	0	0	0	0
768	10	Female	Hispanic or Latino	22	0	0	0	0	0	35	139	100	7.47	12	131	173	33.2	60	98.6	95.4367	No	Yes	Above 1	0.3	0	0	0	1	0	5	86	-10	0	0	0	0	0	0	20	20	0	0	0	0	0	0	0	0	0
769	10	Male	Hispanic or Latino	30.39	0	0	0	0	0	18	146	91	NA	17	138	128	43.9	NA	98.1	94.8134	No	No	0.0 to 0.5	0.42	0	0	0	0	0	4	54	0	0	0	0	0	0	0	0	0	0	0	0	0	0	0	0	0	0
770	10	Female	White or Caucasian	21.22	0	0	0	0	0	26	152	63	NA	36	144	118	39.2	NA	98.2	49.2895	Yes	Yes	0.0 to 0.5	0.5	1	1	1	0	0	4	86	-10	10	0	0	0	0	0	0	0	0	0	0	0	20	0	0	0	0
771	10	Female	Other	31.13	0	0	1	0	0	21	100	21	NA	148	134	154	37.3	NA	98.4	36.3485	Yes	Yes	0.0 to 0.5	1	0	1	1	1	0	4	92	-10	10	0	0	0	0	10	20	0	0	0	0	0	20	0	0	0	0
772	10	Female	Hispanic or Latino	30.38	0	0	0	0	0	20	160	98	NA	16	134	291	40.9	NA	99.5	133.165	No	No	0.0 to 0.5	0.9	0	0	0	0	0	4	50	-10	0	0	0	0	0	0	0	0	0	0	0	0	0	0	10	0	0
773	10	Male	Hispanic or Latino	29.44	0	0	0	0	0	35	131	112	NA	22	137	120	44.5	NA	102	144.092	No	No	0.0 to 0.5	0.9	0	0	0	0	0	4	34	0	0	0	0	0	0	0	0	20	0	0	0	0	0	0	0	0	0
774	10	Female	Asian	23.04	0	0	0	1	0	24	142	106	7.4	13	136	158	41.8	63	98.8	149.643	No	Yes	Above 1	1	0	0	0	0	0	4	59	-10	0	30	0	0	0	0	0	0	0	0	0	0	0	0	0	0	0
775	10	Male	White or Caucasian	16.68	1	0	1	0	0	24	134	120	NA	27	141	126	34.7	NA	98.8	35.0237	No	No	Above 1	0.5	1	1	1	1	1	4	93	0	10	0	0	10	0	10	20	0	0	0	0	0	0	0	0	0	0
776	10	Female	Hispanic or Latino	31.03	0	0	0	0	0	22	135	85	NA	15	136	165	37.3	NA	100.2	166.672	No	No	0.0 to 0.5	1	0	0	0	0	0	4	57	-10	0	0	0	0	0	0	0	0	0	0	0	0	0	0	0	0	0
777	10	Male	Unknown	34.99	0	0	0	0	0	34	153	104	NA	18	134	113	35.2	NA	101.5	68.7948	No	No	0.51 to 1	0.5	0	0	1	1	0	4	71	0	10	0	0	0	0	0	20	20	0	0	0	0	0	0	0	0	0
778	10	Female	Hispanic or Latino	40.5	0	0	0	0	0	16	101	77	NA	18	146	116	42.6	NA	98.3	218.48	No	Yes	0.0 to 0.5	0.8	0	0	0	0	0	4	55	-10	0	0	0	0	0	0	0	0	0	0	0	0	0	0	0	0	0
779	10	Female	White or Caucasian	26.12	0	0	0	1	0	18	84	82	NA	19	137	113	34.9	NA	98.5	85.8253	No	No	0.51 to 1	1	0	0	1	0	0	4	62	-10	10	30	0	0	0	0	0	0	20	0	0	0	0	0	0	0	0
780	10	Female	White or Caucasian	25.74	0	0	0	0	0	22	120	93	NA	12	139	108	34.1	NA	101.3	62.474	Yes	No	0.0 to 0.5	1	0	0	1	1	0	4	90	-10	10	0	0	0	0	0	20	0	0	0	0	0	0	0	0	0	0
781	10	Female	White or Caucasian	28.97	0	0	0	0	0	18	150	92	NA	30	138	207	42.7	NA	97	56.7969	Yes	No	0.0 to 0.5	1	0	1	1	1	0	4	96	-10	10	0	0	0	0	0	20	0	0	0	0	0	20	0	0	0	0
782	10	Female	Hispanic or Latino	29.62	0	0	0	0	0	20	140	115	NA	10	142	116	37.7	NA	101.8	106.665	No	No	0.51 to 1	0.5	0	0	0	0	0	4	46	-10	0	0	0	0	0	0	0	0	0	0	0	0	0	0	0	0	0
783	10	Female	White or Caucasian	32.15	0	0	0	0	0	20	117	84	NA	15	137	108	31.3	NA	98.2	59.7965	No	No	Above 1	1	0	0	1	0	0	4	73	-10	10	0	0	0	0	0	0	0	0	0	0	0	0	0	0	0	0
784	10	Female	Other	25.77	1	0	0	0	0	23	99	63	NA	31	131	95	39.3	NA	100.9	35.7909	Yes	Yes	0.0 to 0.5	0.7	0	0	1	1	0	4	94	-10	10	0	0	10	0	0	20	0	0	0	0	0	20	0	0	0	0
785	10	Female	Hispanic or Latino	31.83	0	0	0	0	0	34	124	104	NA	20	133	203	38.2	NA	102.6	95.2409	No	Yes	0.0 to 0.5	0.7	0	0	0	0	0	4	57	-10	0	0	0	0	0	0	0	20	0	0	0	0	0	0	0	0	0
786	10	Male	Hispanic or Latino	36.92	0	0	0	0	0	25	155	102	NA	7	132	172	40	NA	102.8	153.609	No	No	0.0 to 0.5	0.7	0	0	0	0	0	4	61	0	0	0	0	0	0	0	0	0	0	0	0	0	0	0	0	0	0
787	10	Female	Native Hawaiian or Other Pacific Islander	26.69	0	0	0	1	0	45	111	103	7.45	10	132	112	35.4	84	99.2	142.395	No	No	0.51 to 1	0.7	0	0	0	0	1	4	33	-10	0	30	0	0	0	0	0	20	0	0	0	0	0	0	0	0	0
788	10	Male	Hispanic or Latino	30.32	0	0	0	0	0	24	136	81	NA	14	138	221	39.1	NA	99	184.797	Yes	Yes	0.0 to 0.5	1	0	0	0	0	0	4	52	0	0	0	0	0	0	0	0	0	0	0	0	0	0	0	0	0	0
789	10	Male	White or Caucasian	29.95	0	0	0	0	0	26	128	72	NA	24	134	102	39	NA	100.2	89.9491	No	No	Above 1	1	0	1	1	0	0	4	85	0	10	0	0	0	0	0	0	0	0	0	0	0	0	0	0	0	0
790	10	Male	Other	25.81	0	1	0	0	0	16	133	92	NA	28	133	154	41.4	NA	100.1	92.868	No	Yes	Above 1	1	0	0	0	0	0	5	70	0	0	0	0	0	10	0	0	0	0	0	0	0	0	0	0	0	0
791	10	Male	Hispanic or Latino	28.69	1	0	0	0	0	25	163	10	NA	NA	NA	206	NA	NA	98.6	NA	No	Yes	0.0 to 0.5	0.9	1	0	0	0	0	6	67	0	0	0	0	10	0	0	0	0	0	0	0	0	0	0	0	0	0
792	10	Male	White or Caucasian	27.5	0	0	0	0	0	30	137	126	NA	35	142	337	41.3	NA	102.1	91.1827	Yes	No	Above 1	0.3	1	0	1	1	0	5	90	0	10	0	0	0	0	0	20	20	0	0	10	0	20	0	10	0	0
793	10	Female	White or Caucasian	27.41	0	0	0	0	0	18	143	76	NA	NA	NA	NA	NA	NA	98.8	89.0832	Yes	Yes	0.0 to 0.5	0.9	0	0	0	0	0	4	63	-10	0	0	0	0	0	0	0	0	0	0	0	0	0	0	0	0	0
794	10	Male	White or Caucasian	26.83	1	0	0	0	0	30	145	106	NA	17	139	185	40.7	NA	100.4	124.52	Yes	Yes	Above 1	0.75	0	1	0	0	0	4	76	0	0	0	0	10	0	0	0	20	0	0	0	0	0	0	0	0	0
795	10	Male	Hispanic or Latino	34.8	0	0	0	0	0	26	138	97	NA	8	134	127	38.6	NA	103.9	207.069	No	No	0.51 to 1	0.78	0	0	0	0	0	4	44	0	0	0	0	0	0	0	0	0	0	15	0	0	0	0	0	0	0
796	10	Female	Asian	24.2	0	0	0	1	0	22	150	125	NA	15	136	143	42.1	NA	99.1	89.5918	Yes	Yes	Above 1	1	0	0	1	1	0	4	82	-10	10	30	0	0	0	0	20	0	0	0	10	0	0	0	0	0	0
797	10	Male	Hispanic or Latino	44.48	0	0	0	0	0	21	115	106	NA	14	139	111	38.8	NA	100.5	168.518	No	No	0.0 to 0.5	0.5	0	0	0	0	1	4	37	0	0	0	0	0	0	0	0	0	0	0	0	0	0	0	0	0	0
798	10	Male	White or Caucasian	NA	0	0	0	0	0	18	144	87	NA	15	140	155	44	NA	96.6	53.3892	Yes	No	Above 1	1	1	0	1	1	1	4	86	0	10	0	0	0	0	0	20	0	0	0	0	0	0	0	0	0	0
799	10	Male	White or Caucasian	21.7	0	0	0	0	0	23	139	81	NA	31	137	108	28.3	NA	99.7	NA	No	No	0.0 to 0.5	0.9	0	0	1	0	1	4	87	0	10	0	0	0	0	0	0	0	0	0	0	0	20	0	0	10	0
800	10	Female	White or Caucasian	17.46	0	0	0	0	0	22	118	115	NA	7	135	139	33.7	NA	100.9	131.195	No	No	0.0 to 0.5	0.56	0	0	0	0	0	4	21	-10	0	0	0	0	0	0	0	0	0	0	0	0	0	0	0	0	0
801	10	Male	White or Caucasian	21.16	1	0	1	0	0	28	107	76	NA	32	146	110	40.8	NA	98.5	34.5427	Yes	Yes	0.0 to 0.5	0.9	1	1	1	0	0	4	82	0	10	0	0	10	0	10	0	0	0	0	0	0	20	0	0	0	0
802	10	Female	White or Caucasian	31.03	0	0	0	0	0	20	132	98	NA	18	135	97	33.4	NA	100	175.782	No	Yes	0.0 to 0.5	1	0	0	1	1	0	4	63	-10	10	0	0	0	0	0	20	0	0	0	0	0	0	0	0	0	0
803	10	Male	Hispanic or Latino	33.8	0	1	0	0	0	24	151	107	NA	15	137	132	38.7	NA	101.1	171.464	No	Yes	0.0 to 0.5	1	0	0	0	0	0	4	66	0	0	0	0	0	10	0	0	0	0	0	0	0	0	0	0	0	0
804	10	Male	Hispanic or Latino	NA	0	0	0	0	0	20	127	89	NA	10	135	110	43.7	NA	103.3	NA	No	No	0.51 to 1	0.4	0	0	0	0	0	4	34	0	0	0	0	0	0	0	0	0	0	0	0	0	0	0	0	0	0
805	10	Male	White or Caucasian	38.59	0	1	1	0	0	18	147	60	NA	13	142	101	37.7	NA	98.3	96.6594	No	Yes	0.0 to 0.5	0.5	0	0	0	0	1	4	79	0	0	0	0	0	10	10	0	0	0	0	0	0	0	0	0	0	0
806	10	Female	Hispanic or Latino	59.44	0	0	0	0	0	22	101	124	7.36	18	139	110	44.5	98	102.2	248.213	No	No	0.0 to 0.5	1	0	0	0	0	0	4	53	-10	0	0	0	0	0	0	0	0	0	0	0	0	0	0	0	0	0
807	10	Male	White or Caucasian	30.6	0	0	0	0	0	16	93	76	NA	21	140	125	25.5	NA	98.1	135.377	Yes	No	0.0 to 0.5	1	1	0	1	1	0	4	55	0	10	0	0	0	0	0	20	0	0	0	0	0	0	0	0	10	0
808	10	Female	White or Caucasian	31.31	0	0	0	0	0	19	126	107	NA	14	139	122	41.1	NA	100.6	75.8006	Yes	No	0.51 to 1	1	0	0	0	0	0	4	59	-10	0	0	0	0	0	0	0	0	0	0	0	0	0	0	0	0	0
809	10	Female	Asian	21.83	1	0	0	0	1	15	117	83	7.415	17	133	185	26.8	67	102.2	50.9359	No	No	Above 1	0.76	0	1	0	0	0	5	69	-10	0	0	20	10	0	0	0	0	0	0	0	0	0	0	0	10	0
810	10	Female	Native Hawaiian or Other Pacific Islander	20.36	0	0	0	0	0	25	148	109	NA	18	139	97	28.1	NA	98.3	49.8948	Yes	No	0.0 to 0.5	0.4	0	1	1	1	0	4	79	-10	10	0	0	0	0	0	20	0	0	0	0	0	0	0	0	10	0
811	10	Male	Hispanic or Latino	30.24	0	0	0	0	0	20	169	88	7.422	20	137	123	38	59	98.6	124.165	No	Yes	0.0 to 0.5	1	1	0	0	0	0	6	61	0	0	0	0	0	0	0	0	0	0	0	0	0	0	0	0	0	10
812	10	Male	Hispanic or Latino	26.63	0	0	0	0	0	22	171	84	NA	19	137	117	40.2	NA	100.5	119.698	No	No	Above 1	0.7	0	0	0	0	0	4	64	0	0	0	0	0	0	0	0	0	0	0	0	0	0	0	0	0	0
813	10	Female	White or Caucasian	27.19	0	0	0	0	0	18	103	83	NA	NA	NA	NA	NA	NA	99.9	135.958	No	No	0.0 to 0.5	0.9	1	0	0	1	0	4	67	-10	0	0	0	0	0	0	20	0	0	0	0	0	0	0	0	0	0
814	10	Male	Hispanic or Latino	27.74	0	0	0	0	0	42	165	123	NA	23	127	368	39.1	NA	103.2	77.2093	No	Yes	Above 1	0.6	0	0	0	0	0	4	59	0	0	0	0	0	0	0	0	20	0	0	0	0	0	20	10	0	0
815	10	Female	Black or African American	46.91	0	0	0	0	0	20	125	100	7.47	12	140	122	33.1	97	98.5	195.951	No	Yes	0.0 to 0.5	0.7	0	0	0	0	0	4	31	-10	0	0	0	0	0	0	0	0	0	0	0	0	0	0	0	0	0
816	10	Female	Asian	27.16	1	0	0	0	0	18	175	78	NA	10	NA	119	45	NA	97.4	63.1711	Yes	Yes	0.0 to 0.5	1	0	0	0	0	0	4	77	-10	0	0	0	10	0	0	0	0	0	0	0	0	0	0	0	0	0
817	10	Male	White or Caucasian	33.54	0	0	0	0	1	16	151	69	NA	24	141	162	39.2	NA	98.2	202.497	Yes	Yes	0.0 to 0.5	0.2	0	0	1	0	0	4	68	0	10	0	20	0	0	0	0	0	0	0	0	0	0	0	0	0	0
818	10	Male	White or Caucasian	32.55	0	0	0	0	0	27	160	99	NA	12	140	91	40.8	NA	99.3	251.996	No	No	0.51 to 1	1	0	0	0	0	0	4	30	0	0	0	0	0	0	0	0	0	0	0	0	0	0	0	0	0	0
819	10	Male	Hispanic or Latino	23.34	0	0	0	0	0	19	121	101	7.46	22	131	147	43.4	62	101.2	86.7985	No	No	0.0 to 0.5	0.6	0	0	0	0	0	4	60	0	0	0	0	0	0	0	0	0	0	0	0	0	0	0	0	0	0
820	10	Male	Other	14.36	0	1	0	0	0	35	144	94	7.46	45	164	135	34.7	58	99.9	43.4993	No	No	0.0 to 0.5	1	0	0	1	1	0	4	82	0	10	0	0	0	10	0	20	20	0	0	0	0	20	0	0	0	10
821	10	Male	White or Caucasian	23.63	0	0	0	1	0	20	101	75	NA	10	135	92	32	NA	96.9	169.971	No	Yes	0.0 to 0.5	0.3	0	0	0	0	0	4	45	0	0	30	0	0	0	0	0	0	0	0	0	0	0	0	0	0	0
822	10	Male	White or Caucasian	22.6	0	0	0	0	0	18	174	97	NA	NA	NA	NA	NA	NA	NA	NA	No	No	0.0 to 0.5	0.9	1	1	1	1	0	4	88	0	10	0	0	0	0	0	20	0	0	0	0	0	0	0	0	0	0
823	11	Male	White or Caucasian	28.27	0	0	0	0	0	16	126	80	NA	17	135	107	38.8	NA	99.2	104.736	Yes	No	0.0 to 0.5	1	1	0	0	1	0	3	83	0	0	0	0	0	0	0	20	0	0	0	0	0	0	0	0	0	0
824	11	Male	White or Caucasian	40.23	0	0	1	1	0	26	148	112	7.26	68	133	285	38.9	71	101.3	68.2426	No	Yes	Above 1	1	0	0	0	0	0	5	56	0	0	30	0	0	0	10	0	0	0	0	0	30	20	0	10	0	0
825	11	Female	White or Caucasian	73.93	1	0	1	0	0	15	101	89	NA	20	140	142	30.8	NA	99.5	63.1014	Yes	Yes	0.0 to 0.5	1	0	1	1	0	0	4	71	-10	10	0	0	10	0	10	0	0	0	0	0	0	0	0	0	0	0
826	11	Male	Hispanic or Latino	25.97	1	1	0	0	0	20	128	79	NA	32	136	587	33.4	NA	97.8	37.1362	No	Yes	Above 1	1	1	0	1	1	0	3	91	0	10	0	0	10	10	0	20	0	0	0	0	0	20	0	10	0	0
827	11	Female	Asian	30.01	0	0	0	0	0	40	120	100	NA	16	137	117	38.6	NA	98.9	80.3237	No	No	0.0 to 0.5	0.9	0	0	0	0	0	4	80	-10	0	0	0	0	0	0	0	20	0	0	0	0	0	0	0	0	0
828	11	Male	White or Caucasian	31.96	0	0	0	0	0	22	139	63	NA	41	138	246	39.5	NA	100	75.0615	No	No	0.0 to 0.5	0.7	0	0	1	0	1	4	87	0	10	0	0	0	0	0	0	0	0	0	0	0	20	0	0	0	0
829	11	Male	White or Caucasian	27.71	0	0	0	0	0	20	119	107	NA	7	136	90	43.5	NA	100.3	167.857	No	No	Above 1	1	0	0	0	0	0	4	31	0	0	0	0	0	0	0	0	0	0	0	0	0	0	0	0	0	0
830	11	Female	American Indian or Alaska Native	40.97	0	0	0	0	0	18	138	96	NA	8	135	112	39.7	NA	101.1	207.606	No	No	0.0 to 0.5	1	0	0	0	0	0	4	50	-10	0	0	0	0	0	0	0	0	0	0	0	0	0	0	0	0	0
831	11	Female	Hispanic or Latino	30.34	0	0	0	0	0	20	177	70	NA	13	141	131	31.2	NA	100.1	78.5817	Yes	Yes	Above 1	0.5	0	0	0	0	0	4	70	-10	0	0	0	0	0	0	0	0	0	0	0	0	0	0	0	0	0
832	11	Male	Unknown	22.79	0	0	0	0	0	22	163	55	NA	16	141	97	44.8	NA	NA	77.9612	Yes	Yes	0.0 to 0.5	1	0	0	1	0	0	4	74	0	10	0	0	0	0	0	0	0	0	0	0	0	0	0	0	0	0
833	11	Male	Other	34.2	0	1	0	0	0	22	115	127	7.457	21	132	213	44.9	59	100.3	101.26	No	Yes	0.0 to 0.5	0.92	0	0	0	0	0	5	44	0	0	0	0	0	10	0	0	0	0	0	10	0	0	0	0	0	10
834	11	Male	Hispanic or Latino	37.25	0	0	0	0	0	54	156	107	NA	10	138	106	37.4	NA	99.7	231.998	No	No	0.0 to 0.5	1	0	0	0	0	0	4	24	0	0	0	0	0	0	0	0	20	0	0	0	0	0	0	0	0	0
835	11	Male	Hispanic or Latino	29.17	0	0	0	0	0	22	166	111	NA	19	136	90	34	NA	102.7	124.738	No	Yes	0.0 to 0.5	0.5	0	0	0	0	0	4	52	0	0	0	0	0	0	0	0	0	0	0	0	0	0	0	0	0	0
836	11	Male	White or Caucasian	19.06	0	0	0	0	0	35	100	91	7.47	23	145	113	43.2	64	97.6	62.6674	No	No	Above 1	1	1	0	1	0	0	5	77	0	10	0	0	0	0	0	0	20	0	0	0	0	0	0	0	0	0
837	11	Male	Hispanic or Latino	49.03	0	0	0	0	0	32	126	84	NA	10	138	131	40.2	NA	99	150.761	No	No	0.51 to 1	0.72	0	0	0	0	0	4	59	0	0	0	0	0	0	0	0	20	0	0	0	0	0	0	0	0	0
838	11	Male	White or Caucasian	32.08	0	0	0	1	0	20	124	88	NA	51	135	208	NA	NA	98.4	103.225	Yes	No	0.0 to 0.5	0.9	1	0	0	1	1	4	78	0	0	30	0	0	0	0	20	0	0	0	0	0	20	0	0	0	0
839	11	Female	White or Caucasian	21.68	0	0	0	0	0	18	153	81	NA	36	142	148	46.7	NA	98.7	40.2689	No	Yes	Above 1	0.52	1	0	1	0	0	4	92	-10	10	0	0	0	0	0	0	0	0	0	0	0	20	0	0	0	0
840	11	Male	White or Caucasian	38.92	0	0	0	0	0	24	143	67	NA	14	135	100	41.3	NA	100	135.826	No	Yes	0.0 to 0.5	1	0	0	0	0	0	5	63	0	0	0	0	0	0	0	0	0	0	0	0	0	0	0	0	0	0
841	11	Female	White or Caucasian	52.7	0	0	0	0	0	44	151	115	NA	23	131	127	43.1	NA	101.5	101.253	Yes	Yes	0.0 to 0.5	1	1	1	0	0	0	4	70	-10	0	0	0	0	0	0	0	20	0	0	0	0	0	0	0	0	0
842	11	Female	White or Caucasian	35.63	0	0	0	0	0	16	116	77	7.38	29	133	128	36.9	68	99.1	78.5631	No	No	0.0 to 0.5	0.7	0	0	1	0	0	4	77	-10	10	0	0	0	0	0	0	0	0	0	0	0	0	0	0	0	0
843	11	Male	Other	33.45	0	0	0	0	0	20	109	102	NA	15	137	108	NA	NA	100	106.885	No	No	Above 1	0.9	0	0	0	0	0	4	49	0	0	0	0	0	0	0	0	0	0	0	0	0	0	0	0	0	0
844	11	Female	Hispanic or Latino	30.2	0	0	0	0	0	29	113	102	NA	5	138	129	39	NA	98.8	164.686	No	No	Above 1	0.96	0	0	0	0	0	4	50	-10	0	0	0	0	0	0	0	0	0	0	0	0	0	0	0	0	0
845	11	Male	Asian	22.12	0	0	0	0	0	22	122	109	7.46	16	138	28	53	66	98.7	101.596	No	No	0.0 to 0.5	0.6	0	0	1	0	0	4	63	0	10	0	0	0	0	0	0	0	0	0	0	0	0	0	0	0	0
846	11	Male	Hispanic or Latino	25.06	0	0	0	0	0	24	101	152	NA	30	144	275	39.8	NA	101.9	194.037	No	No	Above 1	0.8	0	0	1	1	0	4	63	0	10	0	0	0	0	0	20	0	0	0	10	0	20	0	10	0	0
847	11	Male	White or Caucasian	45.62	0	0	0	0	0	24	102	121	NA	28	143	120	31.8	NA	99.9	63.2729	No	Yes	0.0 to 0.5	0.3	0	0	1	0	0	4	77	0	10	0	0	0	0	0	0	0	0	0	0	0	0	0	0	0	0
848	11	Male	White or Caucasian	20.95	0	0	0	0	0	24	136	109	NA	30	146	126	39.2	NA	99.7	74.7667	Yes	No	0.0 to 0.5	0.71	0	0	1	0	0	4	72	0	10	0	0	0	0	0	0	0	0	0	0	0	20	0	0	0	0
849	11	Male	White or Caucasian	23.26	1	0	1	0	0	20	99	85	NA	22	139	138	34.7	NA	98.1	48.8895	No	No	0.0 to 0.5	1	1	1	1	0	1	4	81	0	10	0	0	10	0	10	0	0	0	0	0	0	0	0	0	0	0
850	11	Male	White or Caucasian	22.71	0	0	0	0	0	30	127	110	7.4	18	141	116	37.3	63	99.7	137.023	Yes	No	Above 1	1	1	1	1	1	1	5	59	0	10	0	0	0	0	0	20	20	0	0	0	0	0	0	0	0	0
851	11	Male	White or Caucasian	28.67	0	0	0	0	0	20	124	79	NA	13	135	106	34.5	NA	98.1	66.5269	No	No	0.0 to 0.5	0.8	0	1	1	0	0	4	96	0	10	0	0	0	0	0	0	0	0	0	0	0	0	0	0	0	0
852	11	Female	Other	27.27	0	0	0	0	0	15	87	69	NA	24	134	337	44.8	NA	97.9	39.1578	No	No	0.0 to 0.5	1	0	0	1	1	1	4	88	-10	10	0	0	0	0	0	20	0	20	0	0	0	0	0	10	0	0
853	11	Female	Hispanic or Latino	25.75	0	0	0	0	0	19	118	101	7.28	45	136	113	29.7	191	98.3	68.591	No	No	Above 1	1	1	0	1	0	1	4	64	-10	10	0	0	0	0	0	0	0	0	0	0	30	20	0	0	10	0
854	11	Female	Hispanic or Latino	35.5	0	0	0	0	0	30	126	96	NA	6	136	132	NA	NA	98.7	159.783	No	No	0.51 to 1	0.9	0	0	0	0	0	4	41	-10	0	0	0	0	0	0	0	20	0	0	0	0	0	0	0	0	0
855	11	Male	White or Caucasian	27.51	0	0	0	0	0	22	136	98	NA	11	137	109	48.9	NA	101.2	152.142	No	No	0.0 to 0.5	0.84	0	0	0	0	0	4	56	0	0	0	0	0	0	0	0	0	0	0	0	0	0	0	0	0	0
856	11	Male	Hispanic or Latino	28.06	0	0	0	0	0	20	157	97	7.46	26	138	127	38.1	89	98.3	87.0974	No	No	0.51 to 1	0.9	0	0	0	0	0	4	51	0	0	0	0	0	0	0	0	0	0	0	0	0	0	0	0	0	0
857	11	Female	White or Caucasian	23.99	0	0	0	0	0	16	140	85	NA	18	136	105	40.6	NA	98.8	67.5263	Yes	Yes	0.0 to 0.5	0.7	0	0	1	1	1	4	92	-10	10	0	0	0	0	0	20	0	0	0	0	0	0	0	0	0	0
858	11	Female	Hispanic or Latino	35.68	0	0	0	0	0	18	136	90	NA	7	140	122	42.1	NA	102.9	163.593	No	No	0.0 to 0.5	1	0	0	0	0	0	4	46	-10	0	0	0	0	0	0	0	0	0	0	0	0	0	0	0	0	0
859	11	Male	White or Caucasian	25.14	0	0	0	0	0	20	170	99	NA	22	149	125	45.4	NA	97.6	45.7685	No	No	Above 1	1	0	0	1	0	0	4	90	0	10	0	0	0	0	0	0	0	0	0	0	0	0	0	0	0	0
860	11	Female	Hispanic or Latino	27.26	0	0	0	1	0	16	108	91	NA	9	137	194	41.3	NA	98.7	131.263	No	No	0.0 to 0.5	0.9	0	0	0	0	0	4	57	-10	0	30	0	0	0	0	0	0	0	0	0	0	0	0	0	0	0
861	11	Female	White or Caucasian	22.31	1	0	0	0	0	18	157	78	NA	14	135	93	36.3	NA	98.4	33.4419	No	Yes	0.51 to 1	0.4	0	0	1	0	0	4	91	-10	10	0	0	10	0	0	0	0	0	0	0	0	0	0	0	0	0
862	11	Female	White or Caucasian	32.07	0	0	0	0	0	21	113	93	NA	18	143	262	45.2	NA	99.3	146.217	No	No	0.0 to 0.5	1	0	0	0	0	0	4	52	-10	0	0	0	0	0	0	0	0	0	0	0	0	0	0	10	0	0
863	11	Male	White or Caucasian	24.87	0	0	0	0	0	40	112	75	7.461	NA	NA	NA	NA	51.8	97.8	117.459	No	No	0.0 to 0.5	0.9	0	0	0	0	1	5	52	0	0	0	0	0	0	0	0	20	0	0	0	0	0	0	0	0	10
864	11	Female	Hispanic or Latino	27.98	0	0	0	0	0	18	148	103	NA	16	136	126	47.3	NA	101.3	112.81	No	No	0.0 to 0.5	0.96	0	0	0	0	0	4	61	-10	0	0	0	0	0	0	0	0	0	0	0	0	0	0	0	0	0
865	11	Male	White or Caucasian	NA	0	1	0	0	0	23	146	91	NA	49	154	129	49.9	NA	100.6	35.1804	Yes	No	Above 1	1	0	1	1	1	0	4	80	0	10	0	0	0	10	0	20	0	0	0	0	0	20	0	0	0	0
866	11	Male	Hispanic or Latino	21.09	0	0	0	0	0	25	98	92	NA	38	142	108	34.5	NA	98.9	44.672	No	Yes	0.0 to 0.5	0.5	0	0	1	0	0	4	75	0	10	0	0	0	0	0	0	0	0	0	0	0	20	0	0	0	0
867	11	Male	White or Caucasian	28.25	0	0	0	0	0	18	139	108	NA	13	137	108	48.6	NA	98.4	137.35	No	No	Above 1	1	0	0	0	1	0	4	31	0	0	0	0	0	0	0	20	0	0	0	0	0	0	0	0	0	0
868	11	Male	White or Caucasian	33.44	0	0	0	0	0	24	133	144	NA	14	132	225	43.7	NA	100.7	123.373	No	No	Above 1	0.4	0	0	0	0	0	4	70	0	0	0	0	0	0	0	0	0	0	0	10	0	0	0	0	0	0
869	11	Male	Hispanic or Latino	23.48	0	0	0	0	0	12	127	98	NA	24	143	95	45.3	NA	98.4	94.5704	No	No	0.0 to 0.5	0.3	0	0	0	0	0	4	69	0	0	0	0	0	0	0	0	0	0	0	0	0	0	0	0	0	0
870	11	Female	American Indian or Alaska Native	34.82	0	0	0	0	0	22	109	84	7.484	16	137	100	40.2	78.6	100.6	68.5604	Yes	Yes	0.0 to 0.5	0.7	0	0	0	0	0	5	69	-10	0	0	0	0	0	0	0	0	0	0	0	0	0	0	0	0	0
871	11	Male	Hispanic or Latino	28.89	0	0	0	0	0	15	147	95	NA	6	127	149	43.7	NA	101.4	173.102	No	No	0.0 to 0.5	1	0	0	0	0	0	4	46	0	0	0	0	0	0	0	0	0	0	0	0	0	0	20	0	0	0
872	11	Female	Hispanic or Latino	25.96	0	0	0	0	0	18	132	100	NA	15	141	114	41.3	NA	97.1	94.8685	No	No	0.0 to 0.5	0.9	0	0	0	0	0	4	58	-10	0	0	0	0	0	0	0	0	0	0	0	0	0	0	0	0	0
873	11	Female	Other	43.75	0	0	0	0	0	16	153	96	NA	36	134	152	32.8	NA	99.3	43.5334	No	No	0.0 to 0.5	1	0	0	1	0	0	4	44	-10	10	0	0	0	0	0	0	0	0	0	0	0	20	0	0	0	0
874	11	Male	White or Caucasian	22.34	1	0	0	0	0	24	134	103	NA	31	132	143	35.4	NA	98.9	73.0788	No	Yes	Above 1	1	0	0	1	0	1	4	52	0	10	0	0	10	0	0	0	0	0	0	0	0	20	0	0	0	0
875	11	Female	White or Caucasian	21.46	0	0	0	0	0	18	106	117	NA	9	135	89	39.2	NA	98.5	110.266	No	No	0.0 to 0.5	1	0	0	0	0	0	4	34	-10	0	0	0	0	0	0	0	0	0	0	0	0	0	0	0	0	0
876	11	Female	White or Caucasian	18.09	0	0	0	0	0	23	119	134	NA	31	162	199	45.5	NA	100.7	137.326	No	No	Above 1	0.8	0	1	1	1	0	4	60	-10	10	0	0	0	0	0	20	0	0	0	10	0	20	0	0	0	0
877	11	Male	White or Caucasian	25.99	0	0	0	0	0	16	146	85	NA	23	138	122	43	NA	98.8	123.511	Yes	No	0.0 to 0.5	0.7	0	0	0	1	0	4	72	0	0	0	0	0	0	0	20	0	0	0	0	0	0	0	0	0	0
878	11	Male	Hispanic or Latino	31.66	0	0	0	0	1	34	134	93	NA	NA	NA	NA	NA	NA	98.5	391.907	No	No	0.0 to 0.5	0.9	0	0	0	0	0	4	45	0	0	0	20	0	0	0	0	20	0	0	0	0	0	0	0	0	0
879	11	Female	White or Caucasian	16.47	0	0	0	0	0	27	137	97	NA	24	149	151	NA	NA	99.6	40.9319	No	No	0.0 to 0.5	0.9	0	1	1	1	1	4	93	-10	10	0	0	0	0	0	20	0	0	0	0	0	0	0	0	0	0
880	11	Female	White or Caucasian	27.68	0	1	0	0	0	14	169	68	NA	13	144	92	41.7	NA	99.1	82.8873	Yes	Yes	0.0 to 0.5	1	0	1	1	1	0	4	79	-10	10	0	0	0	10	0	20	0	0	0	0	0	0	0	0	0	0
881	11	Female	White or Caucasian	18.3	0	0	0	0	0	22	144	89	NA	15	140	111	40.8	NA	99.9	61.633	No	No	0.0 to 0.5	0.5	0	1	0	1	0	4	83	-10	0	0	0	0	0	0	20	0	0	0	0	0	0	0	0	0	0
882	11	Male	Hispanic or Latino	21.98	0	1	0	0	0	19	117	66	NA	17	144	126	44.7	NA	98	101.052	No	No	Above 1	1	0	0	0	0	0	4	73	0	0	0	0	0	10	0	0	0	0	0	0	0	0	0	0	0	0
883	11	Female	Hispanic or Latino	29.9	0	0	0	0	0	20	115	87	NA	9	126	141	33.3	NA	99	158.862	No	No	0.0 to 0.5	0.7	0	0	0	0	0	4	51	-10	0	0	0	0	0	0	0	0	0	0	0	0	0	20	0	0	0
884	11	Male	Asian	26.38	0	0	0	0	0	20	118	117	7.49	12	131	122	38.7	74	98.2	105.706	Yes	No	0.0 to 0.5	0.67	0	0	0	0	0	4	29	0	0	0	0	0	0	0	0	0	0	0	0	0	0	0	0	0	0
885	11	Female	Other	36.96	0	0	0	0	0	20	137	100	NA	17	141	122	40.4	NA	99.1	151.899	No	No	0.0 to 0.5	1	0	0	0	0	0	4	48	-10	0	0	0	0	0	0	0	0	0	0	0	0	0	0	0	0	0
886	11	Female	White or Caucasian	35.05	0	1	0	0	0	23	126	77	NA	21	138	120	35.2	NA	99.9	90.188	Yes	No	Above 1	1	0	0	1	1	1	4	76	-10	10	0	0	0	10	0	20	0	0	0	0	0	0	0	0	0	0
887	12	Female	White or Caucasian	35.63	0	0	0	0	0	20	138	105	NA	7	140	88	34.5	NA	98.3	238.294	No	Yes	Above 1	0.96	0	0	0	0	0	5	51	-10	0	0	0	0	0	0	0	0	0	0	0	0	0	0	0	0	0
888	12	Male	Hispanic or Latino	45.55	0	0	0	0	0	28	129	130	NA	6	139	118	41	NA	99.5	274.495	No	No	0.51 to 1	1	0	0	0	0	0	4	18	0	0	0	0	0	0	0	0	0	0	0	10	0	0	0	0	0	0
889	12	Female	Asian	23.3	0	0	0	0	0	20	120	89	7.39	24	135	269	38.6	78	99.4	126.167	No	No	0.0 to 0.5	0.7	0	0	1	1	0	4	71	-10	10	0	0	0	0	0	20	0	0	0	0	0	0	0	10	0	0
890	12	Male	Native Hawaiian or Other Pacific Islander	25.62	0	0	1	0	0	19	116	115	NA	26	128	273	47.7	NA	102.9	70.2534	No	No	0.0 to 0.5	1	0	0	0	0	0	4	48	0	0	0	0	0	0	10	0	0	0	0	0	0	0	20	10	0	0
891	12	Female	White or Caucasian	39.15	0	0	0	0	0	24	129	114	NA	7	138	146	37.2	NA	99.2	191.17	No	No	0.0 to 0.5	0.68	0	0	0	0	0	4	38	-10	0	0	0	0	0	0	0	0	0	0	0	0	0	0	0	0	0
892	12	Male	Hispanic or Latino	29.05	0	0	0	0	0	18	128	122	NA	13	134	134	40.3	NA	100.9	112.286	No	No	0.51 to 1	1	0	0	0	0	0	4	39	0	0	0	0	0	0	0	0	0	0	0	0	0	0	0	0	0	0
893	12	Male	Native Hawaiian or Other Pacific Islander	24.48	0	0	0	0	0	18	113	84	NA	15	129	223	52.5	NA	98	169.027	No	No	0.0 to 0.5	0.64	1	0	0	0	0	4	61	0	0	0	0	0	0	0	0	0	0	0	0	0	0	20	0	0	0
894	12	Male	Black or African American	25.77	0	0	0	0	0	20	117	76	NA	6	138	105	35.9	NA	98.1	141.864	Yes	No	Above 1	0.6	0	1	1	1	0	4	76	0	10	0	0	0	0	0	20	0	0	0	0	0	0	0	0	0	0
895	12	Female	Hispanic or Latino	37.12	0	0	0	0	0	28	141	93	NA	7	138	273	46.4	NA	99.5	229.531	No	No	Above 1	1	0	0	0	0	0	4	58	-10	0	0	0	0	0	0	0	0	0	0	0	0	0	0	10	0	0
896	12	Male	Asian	21.47	0	0	1	0	0	21	158	111	NA	18	122	210	46.6	NA	100.1	83.0635	No	No	0.0 to 0.5	0.32	0	0	0	0	0	4	57	0	0	0	0	0	0	10	0	0	0	0	0	0	0	20	0	0	0
897	12	Female	Hispanic or Latino	39.7	1	0	0	0	0	42	143	90	7.357	NA	NA	117	NA	71	100	96.8163	No	Yes	Above 1	0.9	0	0	0	0	0	5	81	-10	0	0	0	10	0	0	0	20	0	0	0	0	0	0	0	0	0
898	12	Male	Hispanic or Latino	23.57	1	1	0	0	0	16	132	85	NA	16	137	103	44.4	NA	98.6	82.0644	No	Yes	0.0 to 0.5	0.7	0	0	0	0	0	4	80	0	0	0	0	10	10	0	0	0	0	0	0	0	0	0	0	0	0
899	12	Female	Hispanic or Latino	29.96	0	0	0	0	0	26	120	100	NA	8	138	107	36.5	NA	98	147.844	No	No	0.0 to 0.5	1	0	0	0	0	0	4	55	-10	0	0	0	0	0	0	0	0	0	0	0	0	0	0	0	0	0
900	12	Female	White or Caucasian	30.82	0	0	0	0	0	18	128	87	NA	16	137	123	45	NA	99.7	138.157	Yes	Yes	0.0 to 0.5	1	0	0	0	0	0	4	50	-10	0	0	0	0	0	0	0	0	0	0	0	0	0	0	0	0	0
901	12	Female	Black or African American	34.54	1	0	1	0	0	16	128	100	NA	55	133	185	42.3	NA	98.2	46.0837	No	Yes	0.0 to 0.5	0.8	0	0	0	0	0	3	63	-10	0	0	0	10	0	10	0	0	0	0	0	0	20	0	0	0	0
902	12	Male	White or Caucasian	19.14	0	0	0	0	0	30	124	102	7.31	21	137	71	44.7	164	98.7	73.3326	No	No	0.0 to 0.5	1	0	0	0	0	1	4	74	0	0	0	0	0	0	0	0	20	0	0	0	30	0	0	0	0	0
903	12	Female	White or Caucasian	25.24	1	0	0	0	0	36	123	114	7.41	70	151	122	45.6	65	99.6	38.2968	Yes	No	Above 1	1	1	1	1	1	1	4	79	-10	10	0	0	10	0	0	20	20	0	0	0	0	20	0	0	0	0
904	12	Female	Hispanic or Latino	19.14	0	0	0	0	0	18	95	98	NA	19	135	149	45	NA	103	51.0478	No	No	Above 1	0.4	0	0	0	0	0	4	77	-10	0	0	0	0	0	0	0	0	0	0	0	0	0	0	0	0	0
905	12	Male	Hispanic or Latino	33.9	0	0	0	0	0	24	165	106	NA	15	134	311	47	NA	103.1	127.533	No	Yes	0.0 to 0.5	1	0	0	0	0	0	4	61	0	0	0	0	0	0	0	0	0	0	0	0	0	0	0	10	0	0
906	12	Male	Unknown	17.11	0	0	0	0	0	21	97	89	NA	10	129	229	38.5	NA	97.5	133.037	Yes	No	Above 1	0.77	0	0	0	0	0	4	53	0	0	0	0	0	0	0	0	0	0	0	0	0	0	20	0	0	0
907	12	Male	White or Caucasian	27.16	1	1	0	0	0	16	156	131	7.31	16	130	363	46.4	78	98.8	164.022	Yes	No	0.0 to 0.5	0.79	0	0	0	1	0	4	59	0	0	0	0	10	10	0	20	0	0	0	10	30	0	0	10	0	0
908	12	Female	White or Caucasian	30.57	0	0	0	0	0	22	148	74	NA	NA	NA	NA	NA	NA	97.7	52.0662	No	No	0.0 to 0.5	0.9	0	0	1	0	0	4	92	-10	10	0	0	0	0	0	0	0	0	0	0	0	0	0	0	0	0
909	12	Male	Asian	19.05	0	0	0	0	0	32	113	111	7.45	36	132	125	34.1	72	100	36.178	No	No	0.0 to 0.5	0.7	1	0	1	0	0	5	72	0	10	0	0	0	0	0	0	20	0	0	0	0	20	0	0	0	0
910	12	Female	Hispanic or Latino	38.4	0	0	0	0	0	26	147	60	NA	8	138	95	38.5	NA	99.6	155.36	No	Yes	0.51 to 1	1	0	0	0	0	0	4	56	-10	0	0	0	0	0	0	0	0	0	0	0	0	0	0	0	0	0
911	12	Male	White or Caucasian	38.68	0	0	0	0	0	25	127	96	NA	14	139	157	43.6	NA	98.1	120.271	Yes	No	0.0 to 0.5	1	0	1	1	1	0	4	56	0	10	0	0	0	0	0	20	0	0	0	0	0	0	0	0	0	0
912	12	Female	Native Hawaiian or Other Pacific Islander	46.57	0	0	0	0	0	16	130	94	NA	9	136	289	39.8	NA	99.9	264.652	No	Yes	0.0 to 0.5	1	0	0	0	0	0	4	41	-10	0	0	0	0	0	0	0	0	0	0	0	0	0	0	10	0	0
913	12	Female	Patient Refused	40.12	0	0	0	0	0	18	159	68	NA	25	144	105	43.7	NA	99.7	47.2492	Yes	Yes	0.0 to 0.5	1	0	1	1	0	0	4	80	-10	10	0	0	0	0	0	0	0	0	0	0	0	0	0	0	0	0
914	12	Female	Hispanic or Latino	46.67	0	0	0	0	0	32	148	79	7.42	23	136	209	36.5	73	99.5	40.0075	No	No	0.0 to 0.5	0.9	0	0	0	0	0	4	82	-10	0	0	0	0	0	0	0	20	0	0	0	0	0	0	0	0	0
915	12	Female	Hispanic or Latino	25.16	0	1	0	0	0	35	145	115	7.47	18	148	157	46.5	67	97.3	48.3485	Yes	Yes	Above 1	1	1	1	1	1	0	5	87	-10	10	0	0	0	10	0	20	20	0	0	0	0	0	0	0	0	0
916	12	Female	Hispanic or Latino	38.32	0	0	0	0	0	20	198	70	NA	11	138	165	38.5	NA	98.3	122.254	No	Yes	0.0 to 0.5	0.7	0	0	0	0	0	4	85	-10	0	0	0	0	0	0	0	0	0	0	0	0	0	0	0	0	0
917	12	Female	Hispanic or Latino	41.71	0	0	0	0	0	20	116	98	7.48	16	132	100	37.4	65	98.1	130.035	No	Yes	0.0 to 0.5	1	0	0	0	0	0	4	47	-10	0	0	0	0	0	0	0	0	0	0	0	0	0	0	0	0	0
918	12	Female	Native Hawaiian or Other Pacific Islander	54.5	0	0	0	0	0	19	160	126	NA	6	135	97	44.7	NA	100.4	395.105	No	No	0.0 to 0.5	1	0	0	0	0	0	4	19	-10	0	0	0	0	0	0	0	0	0	0	10	0	0	0	0	0	0
919	12	Female	White or Caucasian	53.58	0	0	0	0	0	26	232	107	NA	15	135	160	35.9	NA	97.9	201.266	Yes	No	0.0 to 0.5	1	0	0	0	0	0	4	48	-10	0	0	0	0	0	0	0	0	0	0	0	0	0	0	0	0	0
920	12	Male	Hispanic or Latino	26.27	0	0	0	0	0	25	133	134	NA	5	134	233	46.9	NA	100.8	412.013	No	No	0.0 to 0.5	0.93	0	0	0	0	0	4	31	0	0	0	0	0	0	0	0	0	0	0	10	0	0	0	0	0	0
921	12	Male	Hispanic or Latino	34.75	0	0	0	0	0	24	127	113	NA	13	142	150	44.4	NA	100.8	168.805	No	No	0.0 to 0.5	0.7	0	0	0	0	0	4	30	0	0	0	0	0	0	0	0	0	0	0	0	0	0	0	0	0	0
922	12	Male	Hispanic or Latino	31	0	0	0	0	0	30	132	120	7.48	8	129	130	39	62	102.1	152.061	No	No	0.0 to 0.5	1	0	0	0	0	0	4	52	0	0	0	0	0	0	0	0	20	0	0	0	0	0	20	0	0	0
923	12	Female	Asian	18.17	0	0	0	1	0	16	121	104	NA	6	138	109	35.3	NA	97.9	86.0611	Yes	No	Above 1	1	0	0	1	1	1	4	95	-10	10	30	0	0	0	0	20	0	0	0	0	0	0	0	0	0	0
924	12	Male	White or Caucasian	33.67	0	0	0	0	0	25	110	92	NA	83	143	122	42.3	NA	102.4	51.8736	Yes	Yes	0.0 to 0.5	0.7	1	0	1	0	0	5	68	0	10	0	0	0	0	0	0	0	0	0	0	0	20	0	0	0	0
925	12	Female	White or Caucasian	21.79	0	0	0	0	0	16	133	77	NA	12	140	88	30.4	NA	98.6	63.6163	Yes	Yes	0.0 to 0.5	1	0	0	1	1	1	4	74	-10	10	0	0	0	0	0	20	0	0	0	0	0	0	0	0	0	0
926	12	Female	Hispanic or Latino	12.16	1	0	0	0	0	24	127	102	NA	19	133	222	37.5	NA	99.5	51.5961	Yes	Yes	0.0 to 0.5	0.7	0	1	1	0	0	4	88	-10	10	0	0	10	0	0	0	0	0	0	0	0	0	0	0	0	0
927	12	Male	Asian	33.81	0	0	0	0	0	28	155	91	NA	8	132	102	45.7	NA	99.6	189.758	No	No	0.51 to 1	1	0	0	0	0	0	4	47	0	0	0	0	0	0	0	0	0	0	0	0	0	0	0	0	0	0
928	12	Male	White or Caucasian	22.01	0	1	0	0	0	18	127	68	NA	26	135	135	40.2	NA	98.9	66.9306	Yes	No	0.0 to 0.5	1	0	1	1	0	0	4	85	0	10	0	0	0	10	0	0	0	0	0	0	0	0	0	0	0	0
929	13	Female	Hispanic or Latino	35.71	0	0	0	0	0	20	144	99	NA	11	135	98	37.7	NA	102.9	180.15	No	No	0.0 to 0.5	1	0	0	0	0	0	4	51	-10	0	0	0	0	0	0	0	0	0	0	0	0	0	0	0	0	0
930	13	Female	Black or African American	45.7	0	0	0	0	0	25	133	75	NA	34	131	121	50	NA	97.8	76.6142	No	No	Above 1	0.8	0	0	1	1	1	4	79	-10	10	0	0	0	0	0	20	0	0	0	0	0	20	0	0	0	0
931	13	Male	Asian	26.37	0	0	0	0	0	25	97	96	NA	26	141	242	39.6	NA	99	119.289	Yes	No	Above 1	0.7	0	0	1	1	0	4	59	0	10	0	0	0	0	0	20	0	0	0	0	0	0	0	0	0	0
932	13	Male	White or Caucasian	31.56	0	0	0	0	0	28	154	111	NA	15	138	102	48.1	NA	102	97.9424	No	No	0.51 to 1	0.8	0	0	0	0	0	4	74	0	0	0	0	0	0	0	0	0	0	0	0	0	0	0	0	0	0
933	13	Male	Unknown	48	0	0	0	0	0	18	146	90	NA	12	137	184	35.7	NA	100.7	280.09	No	Yes	0.0 to 0.5	0.9	0	0	0	0	0	4	34	0	0	0	0	0	0	0	0	0	0	0	0	0	0	0	0	0	0
934	13	Female	Hispanic or Latino	32.02	0	0	0	0	0	20	148	65	7.53	NA	NA	NA	NA	138	98.1	145.821	No	Yes	0.0 to 0.5	0.9	0	0	0	0	0	4	60	-10	0	0	0	0	0	0	0	0	0	0	0	0	0	0	0	0	0
935	13	Male	White or Caucasian	24.11	1	0	1	0	0	30	133	88	7.42	33	137	108	42.5	93	100.5	48.0831	No	No	0.0 to 0.5	0.8	0	0	1	1	0	4	82	0	10	0	0	10	0	10	20	20	0	0	0	0	20	0	0	0	0
936	13	Male	White or Caucasian	18.88	0	0	0	0	0	21	126	75	NA	19	137	101	39.2	NA	104.3	71.8188	Yes	Yes	0.0 to 0.5	0.22	0	1	1	1	0	4	83	0	10	0	0	0	0	0	20	0	0	15	0	0	0	0	0	0	0
937	13	Female	White or Caucasian	29.46	0	0	0	0	0	18	103	91	NA	39	148	207	36.9	NA	99.6	42.0332	No	No	0.0 to 0.5	1	0	0	1	1	0	4	60	-10	10	0	0	0	0	0	20	0	0	0	0	0	20	0	0	0	0
938	13	Male	White or Caucasian	38.65	0	0	0	0	0	28	108	88	NA	19	138	112	45.3	NA	97	201.06	No	No	Above 1	1	0	0	0	0	0	5	40	0	0	0	0	0	0	0	0	0	0	0	0	0	0	0	0	0	0
939	13	Male	Hispanic or Latino	25.79	0	0	0	0	0	22	128	119	NA	29	140	151	36.8	NA	103	39.2419	No	No	Above 1	0.7	1	0	1	1	0	4	97	0	10	0	0	0	0	0	20	0	0	0	0	0	0	0	0	0	0
940	13	Female	White or Caucasian	29.21	0	0	0	0	0	20	103	68	NA	NA	NA	NA	41.3	NA	100.2	NA	No	No	0.0 to 0.5	0.75	0	0	0	1	1	4	83	-10	0	0	0	0	0	0	20	0	0	0	0	0	0	0	0	0	0
941	13	Male	Hispanic or Latino	35.8	0	0	0	0	0	20	130	115	NA	21	129	331	45.6	NA	100.8	129.871	No	No	0.0 to 0.5	0.9	0	0	0	0	0	4	39	0	0	0	0	0	0	0	0	0	0	0	0	0	0	20	10	0	0
942	13	Male	White or Caucasian	31.42	0	0	0	0	0	20	129	74	NA	10	143	139	38.9	NA	97	126.096	No	Yes	0.0 to 0.5	0.53	0	0	0	0	1	4	79	0	0	0	0	0	0	0	0	0	0	0	0	0	0	0	0	0	0
943	13	Male	White or Caucasian	25.69	0	0	0	0	0	28	130	82	NA	43	139	316	45.6	NA	98.2	61.3241	Yes	No	0.0 to 0.5	1	1	0	1	0	0	4	75	0	10	0	0	0	0	0	0	0	0	0	0	0	20	0	10	0	0
944	13	Male	Other	33.8	0	0	0	0	0	24	124	98	NA	13	136	163	42.4	NA	102.4	152.516	No	Yes	0.0 to 0.5	1	0	0	0	0	0	4	59	0	0	0	0	0	0	0	0	0	0	0	0	0	0	0	0	0	0
945	13	Male	White or Caucasian	28.19	0	0	0	0	0	16	103	119	NA	23	142	203	43.7	NA	102.6	131.224	No	No	0.0 to 0.5	0.12	0	0	1	0	0	4	62	0	10	0	0	0	0	0	0	0	0	0	0	0	0	0	0	0	0
946	13	Female	White or Caucasian	27.73	0	0	0	0	0	19	89	85	NA	111	130	120	44.7	NA	99	75.4473	No	No	0.0 to 0.5	1	0	0	0	0	0	4	63	-10	0	0	0	0	0	0	0	0	20	0	0	0	20	0	0	0	0
947	13	Male	Hispanic or Latino	31.16	0	0	0	1	0	20	99	133	NA	10	139	128	36.7	NA	97.7	259.954	No	Yes	0.0 to 0.5	0.7	0	0	0	0	0	4	42	0	0	30	0	0	0	0	0	0	0	0	10	0	0	0	0	0	0
948	13	Male	White or Caucasian	37.29	0	0	0	0	0	32	176	67	NA	15	140	120	42.8	NA	100.6	101.498	No	Yes	0.0 to 0.5	0.57	1	1	1	1	0	4	80	0	10	0	0	0	0	0	20	20	0	0	0	0	0	0	0	0	0
949	13	Female	Hispanic or Latino	25.17	0	0	0	0	0	20	110	81	NA	5	137	98	41.9	NA	100.2	235.549	No	No	0.0 to 0.5	0.82	0	0	0	0	0	4	25	-10	0	0	0	0	0	0	0	0	0	0	0	0	0	0	0	0	0
950	13	Male	Hispanic or Latino	37.75	0	0	1	0	0	18	132	90	NA	33	127	402	37.7	NA	99.5	51.4461	No	Yes	0.0 to 0.5	1	0	0	0	0	0	4	45	0	0	0	0	0	0	10	0	0	0	0	0	0	20	20	10	0	0
951	13	Male	Black or African American	27.19	0	0	0	0	0	18	175	86	NA	20	136	83	44.9	NA	99.6	81.0263	No	Yes	0.0 to 0.5	0.7	0	0	0	0	0	4	52	0	0	0	0	0	0	0	0	0	0	0	0	0	0	0	0	0	0
952	13	Female	White or Caucasian	21.21	0	0	0	0	0	32	98	134	NA	14	140	91	28.2	NA	100.9	47.1901	No	No	Above 1	1	1	0	1	1	1	4	93	-10	10	0	0	0	0	0	20	20	0	0	10	0	0	0	0	10	0
953	13	Male	Hispanic or Latino	NA	0	0	0	0	0	NA	NA	NA	NA	NA	NA	NA	NA	NA	NA	NA	No	No	0.0 to 0.5	0.9	0	0	0	0	0	4	44	0	0	0	0	0	0	0	0	0	0	0	0	0	0	0	0	0	0
954	13	Male	American Indian or Alaska Native	40.74	0	0	0	0	0	20	140	94	NA	13	136	151	45.4	NA	100.9	223.018	No	Yes	0.0 to 0.5	0.97	0	0	0	0	0	4	54	0	0	0	0	0	0	0	0	0	0	0	0	0	0	0	0	0	0
955	13	Female	White or Caucasian	35.44	0	0	0	0	0	24	108	94	NA	16	131	73	34.3	NA	100.1	64.6044	Yes	No	0.0 to 0.5	1	0	0	1	1	0	4	52	-10	10	0	0	0	0	0	20	0	0	0	0	0	0	0	0	0	0
956	13	Male	Hispanic or Latino	51.31	0	0	0	0	0	48	121	120	7.43	10	140	101	46.5	70	100.1	285.993	No	Yes	0.0 to 0.5	1	0	0	0	0	0	4	43	0	0	0	0	0	0	0	0	20	0	0	0	0	0	0	0	0	0
957	13	Male	Black or African American	20.21	0	0	0	0	0	34	147	119	7.43	17	142	124	51.8	180	99.4	124.136	Yes	No	0.51 to 1	1	0	0	1	0	0	5	25	0	10	0	0	0	0	0	0	20	0	0	0	0	0	0	0	0	0
958	13	Female	White or Caucasian	23.9	1	0	0	0	0	14	144	83	NA	22	139	136	41.3	NA	98.5	81.3436	Yes	No	0.0 to 0.5	0.7	0	0	1	1	0	4	82	-10	10	0	0	10	0	0	20	0	0	0	0	0	0	0	0	0	0
959	13	Male	Other	24.77	0	0	0	0	0	18	128	87	NA	19	139	148	49.8	NA	100.6	89.5248	Yes	No	Above 1	1	0	0	1	0	0	4	80	0	10	0	0	0	0	0	0	0	0	0	0	0	0	0	0	0	0
960	1	Male	White or Caucasian	30.7	0	0	0	0	0	18	149	84	NA	14	136	105	47.9	NA	98.2	93.6315	No	Yes	0.0 to 0.5	1	0	0	0	0	0	3	50	0	0	0	0	0	0	0	0	0	0	0	0	0	0	0	0	0	0
961	1	Female	Asian	22.58	0	0	0	0	0	18	111	88	NA	3	NA	121	37	NA	98	125.334	No	No	0.51 to 1	1	0	0	0	0	0	3	49	-10	0	0	0	0	0	0	0	0	0	0	0	0	0	0	0	0	0
962	1	Male	White or Caucasian	32.3	0	1	0	0	0	17	151	94	NA	20	140	96	37.8	NA	97.3	116.781	Yes	No	0.0 to 0.5	1	0	0	0	0	0	3	63	0	0	0	0	0	10	0	0	0	0	0	0	0	0	0	0	0	0
963	2	Male	White or Caucasian	23.77	0	0	0	0	0	18	137	87	NA	23	136	98	39	NA	98.2	67.3695	Yes	Yes	0.0 to 0.5	0.3	0	0	0	0	0	3	81	0	0	0	0	0	0	0	0	0	0	0	0	0	0	0	0	0	0
964	2	Female	White or Caucasian	26.83	0	0	0	0	0	17	121	103	NA	NA	NA	NA	NA	NA	97.9	NA	Yes	No	0.0 to 0.5	0.9	1	1	1	1	0	3	95	-10	10	0	0	0	0	0	20	0	0	0	0	0	0	0	0	0	0
965	2	Male	White or Caucasian	45.99	0	0	0	0	0	16	145	94	NA	NA	NA	NA	NA	NA	98.8	235.449	Yes	Yes	0.0 to 0.5	0.9	0	0	0	0	0	3	46	0	0	0	0	0	0	0	0	0	0	0	0	0	0	0	0	0	0
966	3	Male	White or Caucasian	34.44	0	0	0	0	0	21	85	66	NA	36	NA	171	31	NA	100.1	79.1951	Yes	Yes	0.0 to 0.5	0.9	0	0	1	1	0	3	78	0	10	0	0	0	0	0	20	0	20	0	0	0	20	0	0	0	0
967	3	Female	White or Caucasian	17.46	0	0	0	0	0	18	150	101	NA	30	136	96	35.8	NA	100.4	38.1537	No	Yes	0.0 to 0.5	1	0	1	0	0	0	3	83	-10	0	0	0	0	0	0	0	0	0	0	0	0	20	0	0	0	0
968	3	Female	Asian	30.34	0	0	0	0	0	20	113	128	NA	8	136	141	39.2	NA	98.4	167.693	No	No	0.0 to 0.5	1	0	0	0	0	0	3	38	-10	0	0	0	0	0	0	0	0	0	0	10	0	0	0	0	0	0
969	3	Female	White or Caucasian	24.68	0	0	0	0	0	18	111	82	NA	10	139	117	34.8	NA	98.4	144.301	No	No	0.0 to 0.5	0.4	0	0	0	0	0	3	44	-10	0	0	0	0	0	0	0	0	0	0	0	0	0	0	0	0	0
970	3	Female	White or Caucasian	47.2	0	0	0	0	0	20	136	63	NA	20	131	157	36.8	NA	98.2	99.7679	Yes	Yes	0.0 to 0.5	0.6	0	1	1	0	0	3	76	-10	10	0	0	0	0	0	0	0	0	0	0	0	0	0	0	0	0
971	3	Female	White or Caucasian	28.11	0	0	0	0	0	24	151	80	NA	13	135	154	41.8	NA	97.3	107.318	No	No	0.0 to 0.5	1	0	0	0	0	0	3	63	-10	0	0	0	0	0	0	0	0	0	0	0	0	0	0	0	0	0
972	3	Female	Unknown	33.67	0	0	0	0	0	20	138	69	NA	29	138	98	30.2	NA	98.2	54.1156	No	No	0.0 to 0.5	1	0	0	1	0	0	3	77	-10	10	0	0	0	0	0	0	0	0	0	0	0	0	0	0	0	0
973	3	Male	White or Caucasian	25.4	0	0	1	0	0	22	136	102	NA	NA	NA	339	NA	NA	98.4	63.3565	No	Yes	0.0 to 0.5	0.9	0	0	0	0	0	3	79	0	0	0	0	0	0	10	0	0	0	0	0	0	0	0	10	0	0
974	4	Male	White or Caucasian	23.4	0	0	0	0	0	18	148	160	NA	20	138	133	48.2	NA	101	74.4169	No	Yes	0.0 to 0.5	1	0	0	0	0	0	3	74	0	0	0	0	0	0	0	0	0	0	0	10	0	0	0	0	0	0
975	4	Male	Asian	27.94	0	0	0	0	0	16	130	93	NA	10	135	110	41.7	NA	100.4	118.202	No	No	0.0 to 0.5	0.92	0	0	0	0	0	3	45	0	0	0	0	0	0	0	0	0	0	0	0	0	0	0	0	0	0
976	4	Female	White or Caucasian	37.26	0	0	0	0	0	19	134	128	NA	18	137	184	46.6	NA	99.1	101.958	Yes	Yes	0.0 to 0.5	0.85	0	0	1	0	0	3	74	-10	10	0	0	0	0	0	0	0	0	0	10	0	0	0	0	0	0
977	4	Female	White or Caucasian	30.85	0	0	0	0	0	17	136	89	NA	10	139	106	42.2	NA	98.8	106.647	No	Yes	0.0 to 0.5	1	0	0	0	0	0	3	52	-10	0	0	0	0	0	0	0	0	0	0	0	0	0	0	0	0	0
978	4	Female	White or Caucasian	22.83	0	0	0	0	0	20	152	80	NA	11	142	103	42.9	NA	97.9	45.4029	No	Yes	0.0 to 0.5	0.94	0	1	0	0	0	3	89	-10	0	0	0	0	0	0	0	0	0	0	0	0	0	0	0	0	0
979	4	Male	White or Caucasian	26.76	0	0	0	0	0	16	138	77	NA	17	137	109	44.7	NA	99.3	84.9856	Yes	Yes	Above 1	0.79	0	0	0	0	0	3	69	0	0	0	0	0	0	0	0	0	0	0	0	0	0	0	0	0	0
980	4	Female	White or Caucasian	31.48	0	0	0	0	0	16	141	83	NA	7	NA	116	41	NA	97.8	124.665	No	No	0.0 to 0.5	1	0	0	0	0	0	3	60	-10	0	0	0	0	0	0	0	0	0	0	0	0	0	0	0	0	0
981	4	Female	Hispanic or Latino	47.58	0	0	0	0	0	22	138	110	NA	20	NA	129	43	NA	100.2	185.026	No	No	0.0 to 0.5	0.9	0	0	0	0	0	3	49	-10	0	0	0	0	0	0	0	0	0	0	0	0	0	0	0	0	0
982	4	Female	Black or African American	41.88	0	0	0	0	0	20	142	106	NA	9	145	251	34.6	NA	102.6	131.924	No	No	0.0 to 0.5	1	0	0	0	0	0	3	58	-10	0	0	0	0	0	0	0	0	0	0	0	0	0	0	10	0	0
983	4	Male	White or Caucasian	26.25	0	0	1	1	0	20	170	90	NA	31	137	85	37.2	NA	101.6	58.1165	Yes	No	0.0 to 0.5	1	0	0	0	0	0	3	86	0	0	30	0	0	0	10	0	0	0	0	0	0	20	0	0	0	0
984	4	Male	White or Caucasian	36.31	0	0	0	0	0	17	175	101	NA	9	141	94	47.9	NA	99.2	154.673	Yes	Yes	0.0 to 0.5	1	0	0	0	0	0	3	51	0	0	0	0	0	0	0	0	0	0	0	0	0	0	0	0	0	0
985	4	Male	Native Hawaiian or Other Pacific Islander	24.27	0	0	0	0	0	20	112	113	NA	14	135	100	43.5	NA	101.3	133.918	No	No	0.0 to 0.5	0.72	0	0	0	0	0	3	44	0	0	0	0	0	0	0	0	0	0	0	0	0	0	0	0	0	0
986	4	Male	White or Caucasian	23.31	0	0	0	0	0	20	150	102	NA	17	136	105	43.9	NA	101.1	152.749	No	Yes	0.0 to 0.5	0.98	0	0	0	0	0	3	49	0	0	0	0	0	0	0	0	0	0	0	0	0	0	0	0	0	0
987	4	Male	White or Caucasian	20.95	0	0	0	0	0	18	110	78	NA	23	135	102	38.6	NA	99.4	40.1696	No	No	0.0 to 0.5	0.6	0	0	0	0	0	3	84	0	0	0	0	0	0	0	0	0	0	0	0	0	0	0	0	0	0
988	4	Female	White or Caucasian	20.04	0	0	0	0	0	18	130	79	NA	10	135	94	36	NA	98.6	95.1134	No	No	0.0 to 0.5	0.5	0	0	0	0	0	3	73	-10	0	0	0	0	0	0	0	0	0	0	0	0	0	0	0	0	0
989	4	Female	White or Caucasian	NA	0	0	0	0	0	23	89	94	NA	31	136	106	37.2	NA	98.6	85.0116	No	No	0.0 to 0.5	1	0	1	0	1	0	3	54	-10	0	0	0	0	0	0	20	0	20	0	0	0	20	0	0	0	0
990	4	Female	White or Caucasian	28.98	0	0	0	0	0	28	147	75	NA	9	139	105	40.4	NA	97.6	76.5973	No	Yes	0.0 to 0.5	0.95	0	1	0	0	0	3	65	-10	0	0	0	0	0	0	0	0	0	0	0	0	0	0	0	0	0
991	4	Male	White or Caucasian	30.85	0	0	0	0	0	36	145	123	NA	8	138	134	41.2	NA	103.1	166.99	No	No	0.0 to 0.5	0.49	0	0	0	0	0	3	50	0	0	0	0	0	0	0	0	20	0	0	0	0	0	0	0	0	0
992	4	Female	White or Caucasian	32.06	0	0	0	0	0	20	160	91	NA	11	139	216	34.5	NA	98.4	139.354	No	Yes	0.0 to 0.5	1	0	0	0	0	0	3	61	-10	0	0	0	0	0	0	0	0	0	0	0	0	0	0	0	0	0
993	4	Female	Hispanic or Latino	36.21	0	0	0	0	0	28	144	100	NA	5	144	102	36.9	NA	99.7	174.749	No	No	0.0 to 0.5	1	0	0	0	0	0	3	51	-10	0	0	0	0	0	0	0	0	0	0	0	0	0	0	0	0	0
994	4	Male	White or Caucasian	27.8	0	1	0	0	0	18	172	76	NA	16	122	88	43	NA	97.9	86.0986	Yes	Yes	0.0 to 0.5	1	0	0	0	0	0	3	80	0	0	0	0	0	10	0	0	0	0	0	0	0	0	20	0	0	0
995	4	Female	White or Caucasian	41.42	0	0	0	0	0	20	126	104	NA	14	140	98	38.8	NA	100.2	152.018	Yes	Yes	0.0 to 0.5	0.9	0	0	0	0	0	3	48	-10	0	0	0	0	0	0	0	0	0	0	0	0	0	0	0	0	0
996	4	Male	Hispanic or Latino	23.49	0	0	0	0	0	16	124	111	NA	7	136	101	41.7	NA	99.7	116.733	No	No	0.0 to 0.5	1	0	0	0	0	0	3	35	0	0	0	0	0	0	0	0	0	0	0	0	0	0	0	0	0	0
997	4	Male	Other	25.11	0	0	0	0	0	20	158	107	NA	22	134	219	43.7	NA	102.8	126.952	No	No	0.51 to 1	0.92	0	0	0	0	0	3	64	0	0	0	0	0	0	0	0	0	0	0	0	0	0	0	0	0	0
998	5	Female	Asian	26.93	0	0	0	0	0	20	151	78	NA	7	137	183	31	NA	98.8	88.8755	No	No	0.0 to 0.5	0.9	0	0	0	0	0	3	60	-10	0	0	0	0	0	0	0	0	0	0	0	0	0	0	0	0	0
999	5	Female	Asian	26.24	0	0	0	0	0	22	149	97	NA	14	138	136	40.4	NA	98.7	99.3803	No	Yes	0.0 to 0.5	0.9	0	0	0	0	0	3	66	-10	0	0	0	0	0	0	0	0	0	0	0	0	0	0	0	0	0
1000	5	Male	Patient Refused	29.99	0	0	0	0	0	20	141	87	NA	85	122	209	46.8	NA	99	44.4269	No	No	0.0 to 0.5	1	0	0	0	0	0	3	58	0	0	0	0	0	0	0	0	0	0	0	0	0	20	20	0	0	0
1001	5	Female	Asian	24.37	0	0	0	0	0	22	142	95	NA	8	134	111	37.9	NA	100.9	99.8021	No	No	Above 1	1	0	0	0	0	1	3	56	-10	0	0	0	0	0	0	0	0	0	0	0	0	0	0	0	0	0
1002	5	Female	White or Caucasian	24.03	0	0	0	0	0	22	115	76	NA	22	137	113	37.5	NA	101.8	75.2007	Yes	No	Above 1	0.51	0	0	1	1	0	3	87	-10	10	0	0	0	0	0	20	0	0	0	0	0	0	0	0	0	0
1003	5	Male	White or Caucasian	21.27	0	0	0	0	0	18	120	81	NA	29	134	178	38.6	NA	98.2	81.0986	No	No	0.0 to 0.5	1	0	0	1	0	0	3	75	0	10	0	0	0	0	0	0	0	0	0	0	0	0	0	0	0	0
1004	5	Female	Black or African American	51.87	0	0	0	0	0	19	128	108	NA	8	137	116	41.8	NA	102.4	337.974	Yes	No	0.0 to 0.5	1	0	0	0	0	0	3	30	-10	0	0	0	0	0	0	0	0	0	0	0	0	0	0	0	0	0
1005	5	Male	Black or African American	29.96	0	0	0	0	0	16	121	92	NA	25	134	174	46	NA	98.3	128.147	No	No	0.0 to 0.5	1	0	0	0	0	0	3	49	0	0	0	0	0	0	0	0	0	0	0	0	0	0	0	0	0	0
1006	5	Male	Hispanic or Latino	22.86	0	0	0	0	0	20	122	68	NA	33	132	268	31.4	NA	97.8	36.9134	No	No	0.0 to 0.5	1	0	0	0	0	0	3	80	0	0	0	0	0	0	0	0	0	0	0	0	0	20	0	10	0	0
1007	5	Male	Unknown	31.47	1	0	0	0	0	20	111	86	NA	19	138	162	42.4	NA	99.9	100.911	No	Yes	0.0 to 0.5	0.6	0	0	0	0	0	3	71	0	0	0	0	10	0	0	0	0	0	0	0	0	0	0	0	0	0
1008	5	Female	White or Caucasian	40.24	0	0	0	0	0	17	162	114	NA	10	138	111	47.3	NA	100.4	157.077	No	No	0.51 to 1	1	0	0	0	0	0	3	64	-10	0	0	0	0	0	0	0	0	0	0	0	0	0	0	0	0	0
1009	5	Female	Asian	33.73	0	0	0	0	0	18	117	111	NA	8	135	110	41	NA	101.7	157.672	No	No	0.0 to 0.5	1	0	0	0	0	0	3	34	-10	0	0	0	0	0	0	0	0	0	0	0	0	0	0	0	0	0
1010	5	Female	Other	35.73	0	0	0	0	0	20	116	120	NA	8	138	124	39.7	NA	101.1	150.257	Yes	No	Above 1	1	0	0	0	1	0	3	40	-10	0	0	0	0	0	0	20	0	0	0	0	0	0	0	0	0	0
1011	5	Male	White or Caucasian	16.78	0	0	0	0	0	18	125	65	NA	NA	NA	NA	NA	NA	98.3	53.4472	Yes	Yes	0.0 to 0.5	0.9	1	0	1	0	0	3	95	0	10	0	0	0	0	0	0	0	0	0	0	0	0	0	0	0	0
1012	5	Male	White or Caucasian	23.21	0	0	0	0	0	16	140	79	NA	12	138	104	38.9	NA	99.5	120.554	Yes	No	0.0 to 0.5	1	0	0	1	0	0	3	80	0	10	0	0	0	0	0	0	0	0	0	0	0	0	0	0	0	0
1013	5	Male	Hispanic or Latino	28.72	0	0	0	0	0	18	177	98	NA	12	142	181	41.3	NA	99	110.374	No	No	0.0 to 0.5	0.8	0	0	0	0	0	3	67	0	0	0	0	0	0	0	0	0	0	0	0	0	0	0	0	0	0
1014	5	Male	White or Caucasian	25.1	0	0	0	0	0	22	154	121	NA	20	134	115	42.4	NA	101.3	82.0111	No	No	0.0 to 0.5	0.6	0	0	0	0	0	3	59	0	0	0	0	0	0	0	0	0	0	0	0	0	0	0	0	0	0
1015	5	Male	White or Caucasian	33.31	0	0	0	0	0	16	176	83	NA	20	140	155	40.3	NA	98.6	57.8682	Yes	Yes	0.0 to 0.5	1	0	1	1	0	0	3	83	0	10	0	0	0	0	0	0	0	0	0	0	0	0	0	0	0	0
1016	5	Female	White or Caucasian	28.84	0	0	0	0	0	18	120	92	NA	12	137	112	39.8	NA	100.8	117.676	No	No	0.0 to 0.5	1	0	0	0	0	0	3	49	-10	0	0	0	0	0	0	0	0	0	0	0	0	0	0	0	0	0
1017	5	Female	Hispanic or Latino	20.75	0	0	0	0	0	24	147	92	NA	9	135	100	37	NA	99	96.2131	No	No	0.51 to 1	1	0	0	0	0	0	3	68	-10	0	0	0	0	0	0	0	0	0	0	0	0	0	0	0	0	0
1018	5	Male	Hispanic or Latino	23.38	0	0	0	0	0	26	150	91	NA	8	135	122	45.4	NA	99.9	100.001	No	No	0.51 to 1	0.8	0	0	0	0	0	3	64	0	0	0	0	0	0	0	0	0	0	0	0	0	0	0	0	0	0
1019	5	Female	White or Caucasian	34.01	0	0	0	0	0	22	128	92	NA	8	139	137	47.3	NA	100.6	153.189	No	No	Above 1	1	0	0	0	0	0	3	51	-10	0	0	0	0	0	0	0	0	0	0	0	0	0	0	0	0	0
1020	5	Male	White or Caucasian	26.08	0	0	0	0	0	18	146	96	NA	13	135	107	40.5	NA	99.9	114.555	No	No	0.0 to 0.5	1	0	0	0	0	0	3	59	0	0	0	0	0	0	0	0	0	0	0	0	0	0	0	0	0	0
1021	5	Male	White or Caucasian	24.91	0	0	0	0	0	22	134	87	NA	23	137	105	36.4	NA	103.2	94.4435	No	Yes	0.0 to 0.5	0.63	0	0	0	0	0	3	72	0	0	0	0	0	0	0	0	0	0	0	0	0	0	0	0	0	0
1022	5	Male	Other	38.55	0	0	0	0	0	18	116	106	NA	31	135	96	45.6	NA	100	159.198	No	Yes	0.0 to 0.5	1	0	0	0	0	0	3	45	0	0	0	0	0	0	0	0	0	0	0	0	0	20	0	0	0	0
1023	5	Female	Hispanic or Latino	25.73	0	0	0	0	0	33	124	124	7.49	10	133	132	39.3	72	103.2	131.588	No	No	0.0 to 0.5	0.8	0	0	0	0	0	3	43	-10	0	0	0	0	0	0	0	20	0	0	0	0	0	0	0	0	0
1024	5	Male	Black or African American	22.24	0	0	0	0	0	22	129	109	NA	15	134	308	40.6	NA	97.9	197.25	No	No	0.0 to 0.5	1	0	0	0	0	0	3	39	0	0	0	0	0	0	0	0	0	0	0	0	0	0	0	10	0	0
1025	6	Female	Black or African American	24.71	0	1	0	0	0	16	146	100	NA	NA	NA	144	NA	NA	98.2	59.4718	No	No	0.0 to 0.5	0.9	0	0	0	0	0	3	64	-10	0	0	0	0	10	0	0	0	0	0	0	0	0	0	0	0	0
1026	6	Female	White or Caucasian	21.28	0	0	0	0	0	19	127	55	NA	24	145	85	41.3	NA	98.3	38.1219	Yes	No	0.0 to 0.5	1	1	0	1	0	0	3	94	-10	10	0	0	0	0	0	0	0	0	0	0	0	0	0	0	0	0
1027	6	Male	Asian	22.83	0	0	0	0	0	18	142	71	NA	14	NA	136	36	NA	99.6	41.5449	Yes	No	0.0 to 0.5	0.73	0	0	0	1	0	3	86	0	0	0	0	0	0	0	20	0	0	0	0	0	0	0	0	0	0
1028	6	Male	Hispanic or Latino	26.33	0	0	0	0	0	20	139	103	NA	9	139	214	39	NA	99.5	118.234	No	Yes	0.0 to 0.5	0.6	0	0	0	0	0	3	56	0	0	0	0	0	0	0	0	0	0	0	0	0	0	0	0	0	0
1029	6	Male	Hispanic or Latino	24.79	0	0	0	0	0	30	149	82	NA	22	134	105	37.9	NA	98.8	77.8761	No	Yes	0.0 to 0.5	1	0	0	0	0	0	3	73	0	0	0	0	0	0	0	0	20	0	0	0	0	0	0	0	0	0
1030	6	Female	Hispanic or Latino	24.52	0	1	1	0	0	23	125	83	NA	52	138	103	25	NA	102	40.5545	No	Yes	0.0 to 0.5	0.2	0	0	1	0	0	3	69	-10	10	0	0	0	10	10	0	0	0	0	0	0	20	0	0	10	0
1031	6	Male	White or Caucasian	24.29	0	0	0	0	0	16	175	97	NA	10	141	85	36.2	NA	98.2	111.371	No	No	0.0 to 0.5	1	0	0	0	0	0	3	69	0	0	0	0	0	0	0	0	0	0	0	0	0	0	0	0	0	0
1032	6	Female	Hispanic or Latino	50.74	0	0	0	0	0	24	137	105	NA	27	131	400	39.9	NA	98.9	157.274	No	No	0.0 to 0.5	0.99	0	0	0	0	0	3	63	-10	0	0	0	0	0	0	0	0	0	0	0	0	0	0	10	0	0
1033	6	Male	White or Caucasian	33.77	1	0	0	0	0	20	200	122	NA	16	139	130	41.1	NA	97.7	149.314	No	Yes	0.51 to 1	1	0	0	0	0	1	3	51	0	0	0	0	10	0	0	0	0	0	0	0	0	0	0	0	0	0
1034	6	Male	Black or African American	26.91	0	0	0	0	0	18	127	94	NA	10	136	101	43.3	NA	100.8	118.397	No	No	0.0 to 0.5	0.9	0	0	0	0	0	3	49	0	0	0	0	0	0	0	0	0	0	0	0	0	0	0	0	0	0
1035	6	Male	Hispanic or Latino	28.15	0	0	0	1	0	22	146	70	NA	15	131	317	36	NA	99.5	114.152	No	No	Above 1	1	0	0	0	0	0	3	57	0	0	30	0	0	0	0	0	0	0	0	0	0	0	0	10	0	0
1036	6	Male	Black or African American	31.48	0	0	0	0	0	17	113	94	NA	NA	NA	NA	NA	NA	99.2	49.2001	Yes	No	0.0 to 0.5	0.9	0	0	1	0	0	3	74	0	10	0	0	0	0	0	0	0	0	0	0	0	0	0	0	0	0
1037	7	Female	White or Caucasian	22.71	0	1	0	0	0	12	139	93	NA	15	139	139	30.3	NA	98.3	59.4995	Yes	Yes	0.0 to 0.5	1	0	0	0	1	0	3	77	-10	0	0	0	0	10	0	20	0	0	0	0	0	0	0	0	0	0
1038	7	Male	Hispanic or Latino	38.74	0	0	0	0	0	18	166	113	NA	12	134	80	41.1	NA	100.5	195.612	No	Yes	0.51 to 1	0.8	0	0	0	0	0	3	48	0	0	0	0	0	0	0	0	0	0	0	0	0	0	0	0	0	0
1039	7	Male	Hispanic or Latino	25.31	0	0	0	0	0	15	131	103	NA	7	131	143	38.5	NA	100.6	119.54	No	No	0.0 to 0.5	1	0	0	0	0	0	3	48	0	0	0	0	0	0	0	0	0	0	0	0	0	0	0	0	0	0
1040	7	Female	Hispanic or Latino	25.54	0	0	0	0	0	24	153	98	NA	14	139	122	40.6	NA	97.5	116.206	No	No	0.0 to 0.5	1	0	0	0	0	0	3	61	-10	0	0	0	0	0	0	0	0	0	0	0	0	0	0	0	0	0
1041	7	Male	White or Caucasian	23.17	0	0	0	0	0	18	127	97	NA	77	139	122	35.8	NA	100.7	50.2209	Yes	No	0.0 to 0.5	0.8	0	0	0	1	0	3	75	0	0	0	0	0	0	0	20	0	0	0	0	0	20	0	0	0	0
1042	7	Male	White or Caucasian	28.98	0	0	0	0	0	30	156	82	NA	15	136	141	42.3	NA	102.8	115.666	No	Yes	0.0 to 0.5	0.3	0	0	0	0	0	3	68	0	0	0	0	0	0	0	0	20	0	0	0	0	0	0	0	0	0
1043	7	Male	White or Caucasian	20.07	0	0	0	0	0	17	145	95	NA	12	139	100	40	NA	101.2	87.0247	Yes	No	0.0 to 0.5	0.4	0	0	1	1	0	3	69	0	10	0	0	0	0	0	20	0	0	0	0	0	0	0	0	0	0
1044	7	Male		15.8	0	0	0	0	0	17	129	108	NA	27	142	97	33	NA	99.3	69.1985	Yes	No	0.0 to 0.5	1	0	1	1	0	0	3	70	0	10	0	0	0	0	0	0	0	0	0	0	0	0	0	0	0	0
1045	7	Male	Hispanic or Latino	21.24	0	1	0	0	0	18	101	98	NA	130	135	92	31.7	NA	98.3	182.365	Yes	Yes	0.0 to 0.5	0.23	0	0	1	0	0	3	52	0	10	0	0	0	10	0	0	0	0	0	0	0	20	0	0	0	0
1046	7	Male	White or Caucasian	32.37	0	0	0	0	0	18	122	82	NA	17	137	111	42.9	NA	98.2	114.838	No	No	0.51 to 1	1	0	0	0	0	0	3	53	0	0	0	0	0	0	0	0	0	0	0	0	0	0	0	0	0	0
1047	7	Female	Unknown	24.44	0	0	0	0	0	17	92	80	NA	20	143	85	40.2	NA	96.8	93.5108	Yes	No	0.0 to 0.5	0.9	0	0	0	0	0	3	51	-10	0	0	0	0	0	0	0	0	0	0	0	0	0	0	0	0	0
1048	7	Female	White or Caucasian	25.74	0	0	1	0	0	18	162	87	NA	33	139	362	38.2	NA	97.9	46.0785	Yes	Yes	0.0 to 0.5	1	0	1	1	0	0	3	80	-10	10	0	0	0	0	10	0	0	0	0	0	0	20	0	10	0	0
1049	7	Female	Other	22.86	0	0	0	0	0	18	104	81	NA	9	140	96	41	NA	98.1	107.728	No	No	0.51 to 1	1	0	0	0	0	0	3	64	-10	0	0	0	0	0	0	0	0	0	0	0	0	0	0	0	0	0
1050	7	Female	Hispanic or Latino	27.13	0	0	0	0	0	18	124	106	NA	NA	NA	NA	NA	NA	99.5	136.353	No	No	0.0 to 0.5	0.9	0	0	0	0	0	3	41	-10	0	0	0	0	0	0	0	0	0	0	0	0	0	0	0	0	0
1051	7	Male	White or Caucasian	22.84	0	1	0	0	0	20	153	98	NA	28	139	106	39.6	NA	99.4	84.0166	Yes	Yes	0.0 to 0.5	0.7	0	1	1	1	0	3	73	0	10	0	0	0	10	0	20	0	0	0	0	0	0	0	0	0	0
1052	7	Male	White or Caucasian	30	0	0	0	0	0	19	130	65	NA	32	142	111	36.6	NA	97.7	65.0168	No	Yes	0.0 to 0.5	1	0	0	1	0	NA	3	72	0	10	0	0	0	0	0	0	0	0	0	0	0	20	0	0	0	0
1053	7	Female	White or Caucasian	20.5	0	0	0	0	0	16	68	48	NA	20	136	139	33.2	NA	97.8	60.5903	Yes	No	0.0 to 0.5	0.6	1	1	1	1	0	3	93	-10	10	0	0	0	0	0	20	0	20	0	0	0	0	0	0	0	0
1054	7	Male	Other	23.07	0	0	0	0	0	21	132	91	NA	18	134	225	37.1	NA	99.2	83.8599	Yes	No	0.0 to 0.5	1	0	0	1	0	1	3	57	0	10	0	0	0	0	0	0	0	0	0	0	0	0	0	0	0	0
1055	8	Female	Hispanic or Latino	33.12	0	0	0	0	0	18	101	71	NA	NA	NA	NA	NA	NA	98.5	143.014	No	No	0.0 to 0.5	0.9	0	0	0	0	0	3	40	-10	0	0	0	0	0	0	0	0	0	0	0	0	0	0	0	0	0
1056	8	Male	Asian	18.53	0	0	0	0	0	18	177	115	NA	27	NA	322	39	NA	99.3	37.4506	Yes	No	0.0 to 0.5	0.7	0	1	1	1	0	3	92	0	10	0	0	0	0	0	20	0	0	0	0	0	0	0	10	0	0
1057	8	Male	Other	39.86	0	0	0	0	0	18	134	87	NA	15	NA	274	47	NA	97.8	73.7755	No	No	0.0 to 0.5	1	0	0	0	0	0	3	61	0	0	0	0	0	0	0	0	0	0	0	0	0	0	0	10	0	0
1058	8	Male	White or Caucasian	21.41	0	0	0	0	0	18	118	81	NA	11	141	101	46.6	NA	98.1	74.8167	Yes	No	0.0 to 0.5	1	0	0	0	0	0	3	68	0	0	0	0	0	0	0	0	0	0	0	0	0	0	0	0	0	0
1059	8	Male	White or Caucasian	29.83	0	1	0	1	0	20	146	102	NA	15	141	145	33.1	NA	98.2	95.2544	Yes	Yes	0.0 to 0.5	1	0	0	0	1	0	3	77	0	0	30	0	0	10	0	20	0	0	0	0	0	0	0	0	0	0
1060	8	Female	Hispanic or Latino	15.45	0	0	0	0	0	20	142	68	NA	23	138	94	31.5	NA	97.9	39.5624	Yes	Yes	Above 1	1	0	0	1	1	0	3	85	-10	10	0	0	0	0	0	20	0	0	0	0	0	0	0	0	0	0
1061	8	Female	White or Caucasian	20.31	0	0	1	0	0	16	144	69	NA	14	140	86	38.2	NA	99.1	53.877	Yes	Yes	0.0 to 0.5	1	0	0	1	1	0	3	82	-10	10	0	0	0	0	10	20	0	0	0	0	0	0	0	0	0	0
1062	8	Female	Black or African American	33.87	0	0	0	0	0	26	159	73	NA	4	NA	109	35	NA	99	78.0965	No	Yes	0.0 to 0.5	1	0	0	0	0	0	3	71	-10	0	0	0	0	0	0	0	0	0	0	0	0	0	0	0	0	0
1063	8	Female	White or Caucasian	23.88	0	0	0	0	0	16	116	88	NA	10	139	107	42.7	NA	97.5	60.6279	Yes	Yes	0.0 to 0.5	0.5	0	1	1	1	0	3	83	-10	10	0	0	0	0	0	20	0	0	0	0	0	0	0	0	0	0
1064	8	Female	Hispanic or Latino	27.91	0	0	1	0	0	16	162	104	7.376	18	136	151	30.7	61	99.2	94.3875	Yes	No	0.0 to 0.5	1	0	0	0	1	0	3	45	-10	0	0	0	0	0	10	20	0	0	0	0	0	0	0	0	0	0
1065	8	Female	Asian	32.53	0	0	0	0	0	25	138	69	NA	23	137	104	37	NA	98.4	80.1856	No	Yes	0.0 to 0.5	0.45	0	1	0	0	0	3	57	-10	0	0	0	0	0	0	0	0	0	0	0	0	0	0	0	0	0
1066	8	Female	White or Caucasian	23.45	0	0	0	0	0	18	124	67	NA	16	141	105	37.1	NA	98.3	62.4115	No	No	0.0 to 0.5	1	0	1	1	0	0	3	79	-10	10	0	0	0	0	0	0	0	0	0	0	0	0	0	0	0	0
1067	8	Male	Other	34.33	0	0	0	0	0	15	131	113	NA	11	140	114	45.5	NA	102.9	141.712	No	No	0.0 to 0.5	1	0	0	0	0	0	3	49	0	0	0	0	0	0	0	0	0	0	0	0	0	0	0	0	0	0
1068	8	Male	White or Caucasian	18.29	0	0	0	0	0	16	109	70	NA	4	140	86	44.9	NA	97.7	440.472	Yes	No	0.0 to 0.5	1	0	1	1	0	1	3	50	0	10	0	0	0	0	0	0	0	0	0	0	0	0	0	0	0	0
1069	9	Female	Other	28.34	0	0	0	0	0	22	107	77	NA	51	134	96	36.2	NA	98	32.6676	Yes	Yes	0.0 to 0.5	1	0	0	0	0	0	3	57	-10	0	0	0	0	0	0	0	0	0	0	0	0	20	0	0	0	0
1070	9	Male	White or Caucasian	31.32	0	0	0	0	0	18	150	96	NA	14	139	96	34.2	NA	98.2	59.9298	No	No	0.51 to 1	0.6	0	0	1	0	0	3	87	0	10	0	0	0	0	0	0	0	0	0	0	0	0	0	0	0	0
1071	9	Female	White or Caucasian	20.68	0	0	0	0	0	16	94	66	NA	22	134	105	32.6	NA	101.7	37.3896	No	No	0.0 to 0.5	0.82	0	0	0	0	0	3	76	-10	0	0	0	0	0	0	0	0	0	0	0	0	0	0	0	0	0
1072	9	Female	White or Caucasian	33.49	0	0	0	0	0	20	139	92	NA	52	135	104	36.9	NA	97.4	53.5992	No	Yes	0.0 to 0.5	1	0	0	0	0	0	3	64	-10	0	0	0	0	0	0	0	0	0	0	0	0	20	0	0	0	0
1073	9	Male	Hispanic or Latino	24.34	0	0	0	1	0	19	92	99	NA	11	136	141	29.2	NA	98.6	133.198	No	No	Above 1	0.6	0	0	0	0	0	3	66	0	0	30	0	0	0	0	0	0	0	0	0	0	0	0	0	10	0
1074	9	Female	White or Caucasian	24.4	0	0	0	0	0	17	158	66	NA	12	132	124	39.7	NA	100.2	57.476	Yes	No	0.0 to 0.5	0.9	0	1	1	0	0	3	94	-10	10	0	0	0	0	0	0	0	0	0	0	0	0	0	0	0	0
1075	9	Male	Hispanic or Latino	NA	0	0	0	0	0	16	122	112	NA	10	132	99	42.6	NA	98	162.501	No	No	0.51 to 1	0.55	0	0	0	0	0	3	18	0	0	0	0	0	0	0	0	0	0	0	0	0	0	0	0	0	0
1076	9	Male	White or Caucasian	23.63	0	0	0	0	0	30	97	98	NA	15	131	111	47.4	NA	100.8	85.4423	No	No	0.0 to 0.5	1	0	0	0	0	0	3	70	0	0	0	0	0	0	0	0	20	0	0	0	0	0	0	0	0	0
1077	9	Male	Black or African American	33.39	0	1	0	0	0	16	125	90	NA	7	133	110	36.1	NA	100.7	161.151	No	No	0.51 to 1	1	0	0	0	0	0	3	44	0	0	0	0	0	10	0	0	0	0	0	0	0	0	0	0	0	0
1078	9	Male	Asian	28.9	0	0	0	0	0	20	145	102	NA	12	137	110	45.1	NA	103.1	147.04	No	No	0.51 to 1	0.7	0	0	0	0	0	3	56	0	0	0	0	0	0	0	0	0	0	0	0	0	0	0	0	0	0
1079	9	Female	Hispanic or Latino	31.34	0	0	0	0	0	18	126	53	NA	15	145	94	40.4	NA	98.4	80.9904	No	Yes	0.0 to 0.5	1	0	0	1	0	0	3	72	-10	10	0	0	0	0	0	0	0	0	0	0	0	0	0	0	0	0
1080	9	Male	Asian	40.54	0	0	0	0	0	32	130	101	NA	8	138	125	43.4	NA	101.3	191.838	No	No	0.51 to 1	1	0	0	0	0	0	3	30	0	0	0	0	0	0	0	0	20	0	0	0	0	0	0	0	0	0
1081	9	Female	White or Caucasian	25.65	0	0	0	1	0	23	128	93	NA	21	136	106	19.3	NA	101.6	48.3044	No	Yes	0.0 to 0.5	0.69	0	0	1	0	1	3	68	-10	10	30	0	0	0	0	0	0	0	0	0	0	0	0	0	10	0
1082	9	Male	Hispanic or Latino	45.13	0	0	0	0	0	20	178	90	NA	10	141	107	44.4	NA	100.4	217.238	No	Yes	0.0 to 0.5	1	0	0	0	0	0	3	40	0	0	0	0	0	0	0	0	0	0	0	0	0	0	0	0	0	0
1083	9	Male	Hispanic or Latino	NA	0	0	0	0	0	18	168	61	NA	16	137	151	42.9	NA	98.2	NA	No	No	0.0 to 0.5	1	0	0	0	0	1	3	64	0	0	0	0	0	0	0	0	0	0	0	0	0	0	0	0	0	0
1084	9	Male	White or Caucasian	26.7	0	1	0	0	0	18	156	85	NA	14	144	234	45.3	NA	98.5	122.399	Yes	Yes	0.51 to 1	1	0	0	0	0	1	3	44	0	0	0	0	0	10	0	0	0	0	0	0	0	0	0	0	0	0
1085	9	Male	White or Caucasian	28.26	0	0	1	0	0	26	145	72	NA	29	137	102	30.5	NA	99.1	69.9036	No	No	0.0 to 0.5	0.95	0	0	0	0	0	3	67	0	0	0	0	0	0	10	0	0	0	0	0	0	0	0	0	0	0
1086	9	Male	Hispanic or Latino	12.94	0	0	0	0	0	20	155	85	NA	42	138	431	28.3	NA	99	86.5272	Yes	No	0.0 to 0.5	0.66	0	0	0	0	0	3	56	0	0	0	0	0	0	0	0	0	0	0	0	0	20	0	10	10	0
1087	9	Female	Unknown	22.93	0	0	0	0	0	24	70	143	NA	42	141	285	36	NA	97.9	41.5262	Yes	No	0.51 to 1	1	0	0	1	0	0	3	78	-10	10	0	0	0	0	0	0	0	20	0	10	0	20	0	10	0	0
1088	9	Female	Black or African American	34.74	0	0	0	0	0	22	167	87	NA	113	146	370	24.8	NA	98.9	31.9099	No	No	0.0 to 0.5	1	0	0	1	1	0	3	81	-10	10	0	0	0	0	0	20	0	0	0	0	0	20	0	10	10	0
1089	10	Female	Hispanic or Latino	28.93	0	0	0	0	0	18	106	92	NA	12	138	107	40.7	NA	97.2	114.238	No	No	0.0 to 0.5	1	0	0	0	0	0	3	60	-10	0	0	0	0	0	0	0	0	0	0	0	0	0	0	0	0	0
1090	10	Male	White or Caucasian	19.03	0	0	0	0	0	22	153	77	NA	15	133	230	36.7	NA	100.5	54.5991	Yes	No	0.0 to 0.5	0.5	0	0	1	0	0	3	88	0	10	0	0	0	0	0	0	0	0	0	0	0	0	0	0	0	0
1091	10	Male	Black or African American	28.18	0	0	0	0	0	20	115	111	NA	36	142	142	30.8	NA	97.8	88.6867	Yes	No	0.0 to 0.5	0.9	0	0	0	1	0	3	54	0	0	0	0	0	0	0	20	0	0	0	0	0	20	0	0	0	0
1092	10	Female	White or Caucasian	31.69	0	0	0	0	0	18	120	74	NA	26	136	180	34.1	NA	101.3	63.4607	Yes	Yes	0.0 to 0.5	1	0	1	1	0	0	3	71	-10	10	0	0	0	0	0	0	0	0	0	0	0	0	0	0	0	0
1093	10	Male	White or Caucasian	38.64	1	1	0	0	0	18	145	91	NA	39	133	107	31	NA	98	106.622	Yes	Yes	0.0 to 0.5	1	0	0	0	0	0	3	64	0	0	0	0	10	10	0	0	0	0	0	0	0	20	0	0	0	0
1094	10	Male	Other	26.37	1	0	0	0	0	39	121	101	7.373	28	NA	143	48	105	97.7	144.337	No	No	0.0 to 0.5	1	0	0	0	0	0	3	61	0	0	0	0	10	0	0	0	20	0	0	0	0	0	0	0	0	0
1095	10	Female	White or Caucasian	19.76	0	0	0	0	0	15	123	67	NA	20	139	118	37.5	NA	98.9	97.1304	Yes	Yes	0.0 to 0.5	0.76	0	0	1	0	0	3	73	-10	10	0	0	0	0	0	0	0	0	0	0	0	0	0	0	0	0
1096	10	Female	White or Caucasian	29.17	0	1	1	0	0	20	133	84	NA	31	134	199	31.4	NA	98.4	56.9884	Yes	Yes	0.0 to 0.5	1	0	0	1	0	0	3	63	-10	10	0	0	0	10	10	0	0	0	0	0	0	20	0	0	0	0
1097	10	Female	White or Caucasian	NA	0	0	1	0	0	18	109	111	NA	30	143	109	46.8	NA	97.3	NA	Yes	Yes	0.0 to 0.5	1	0	1	1	1	0	3	93	-10	10	0	0	0	0	10	20	0	0	0	0	0	20	0	0	0	0
1098	10	Female	Other	23.49	0	0	0	1	0	18	122	114	NA	24	134	355	30.6	NA	97.8	67.1372	No	Yes	0.0 to 0.5	1	0	0	0	0	0	3	55	-10	0	30	0	0	0	0	0	0	0	0	0	0	0	0	10	0	0
1099	10	Male	White or Caucasian	17.36	0	0	0	0	0	20	121	67	NA	19	130	101	30.7	NA	99.1	56.8849	No	No	0.0 to 0.5	0.5	0	0	1	1	0	3	89	0	10	0	0	0	0	0	20	0	0	0	0	0	0	0	0	0	0
1100	10	Female	Hispanic or Latino	29.18	0	0	0	0	0	20	144	93	7.42	15	134	121	36.6	75	101.4	80.5296	No	Yes	0.51 to 1	0.52	0	0	0	0	0	3	71	-10	0	0	0	0	0	0	0	0	0	0	0	0	0	0	0	0	0
1101	11	Male	White or Caucasian	22.2	0	0	0	0	0	16	120	76	NA	14	142	94	40.4	NA	100	81.8218	Yes	No	0.0 to 0.5	0.6	0	0	1	0	0	3	69	0	10	0	0	0	0	0	0	0	0	0	0	0	0	0	0	0	0
1102	11	Female	White or Caucasian	30.9	0	0	1	0	0	16	127	93	NA	35	137	196	36.7	NA	98.4	39.6893	Yes	No	0.0 to 0.5	1	0	0	0	1	0	3	63	-10	0	0	0	0	0	10	20	0	0	0	0	0	20	0	0	0	0
1103	11	Male	White or Caucasian	23.19	0	0	0	0	0	18	153	110	NA	15	137	127	46.9	NA	98.6	93.6344	No	No	0.0 to 0.5	0.4	0	0	0	0	0	3	72	0	0	0	0	0	0	0	0	0	0	0	0	0	0	0	0	0	0
1104	11	Female	White or Caucasian	28.57	0	0	0	0	0	24	142	60	NA	6	144	91	37.6	NA	98	99.9793	No	No	Above 1	1	0	0	0	0	0	3	71	-10	0	0	0	0	0	0	0	0	0	0	0	0	0	0	0	0	0
1105	11	Female	Black or African American	32.68	0	0	0	0	0	28	138	102	NA	19	130	371	36	NA	101.1	117.464	No	No	0.0 to 0.5	1	0	0	1	1	0	3	68	-10	10	0	0	0	0	0	20	0	0	0	0	0	0	0	10	0	0
1106	11	Female	White or Caucasian	34.15	0	0	0	0	0	18	143	80	NA	10	136	81	39.4	NA	98.2	122.945	No	No	0.0 to 0.5	1	0	0	0	0	0	3	61	-10	0	0	0	0	0	0	0	0	0	0	0	0	0	0	0	0	0
1107	11	Female	White or Caucasian	22	0	0	0	0	0	NA	107	81	NA	20	138	91	39.7	NA	99.7	59.5647	Yes	No	0.0 to 0.5	1	0	1	1	1	0	3	87	-10	10	0	0	0	0	0	20	0	0	0	0	0	0	0	0	0	0
1108	11	Female	White or Caucasian	22.38	0	0	0	0	0	16	111	76	NA	19	139	152	40.5	NA	101.1	74.5862	Yes	No	Above 1	1	0	0	1	1	0	3	75	-10	10	0	0	0	0	0	20	0	0	0	0	0	0	0	0	0	0
1109	11	Male	White or Caucasian	33.09	0	0	0	0	0	20	138	104	NA	34	136	342	44.9	NA	98	79.4883	No	No	0.0 to 0.5	0.7	0	0	0	0	0	3	68	0	0	0	0	0	0	0	0	0	0	0	0	0	20	0	10	0	0
1110	11	Male	White or Caucasian	33.67	0	0	0	0	0	18	147	102	NA	10	128	134	41	NA	102	110.462	No	No	Above 1	0.9	0	0	0	0	0	3	56	0	0	0	0	0	0	0	0	0	0	0	0	0	0	20	0	0	0
1111	11	Male	Hispanic or Latino	31.74	0	0	0	0	0	20	117	85	NA	11	136	106	43.2	NA	98.8	229.316	No	No	0.0 to 0.5	1	0	0	0	0	0	3	35	0	0	0	0	0	0	0	0	0	0	0	0	0	0	0	0	0	0
1112	11	Male	Asian	28.48	0	0	1	0	0	17	158	61	NA	14	133	195	39.9	NA	98.5	68.4117	Yes	Yes	0.0 to 0.5	1	0	0	0	0	0	3	75	0	0	0	0	0	0	10	0	0	0	0	0	0	0	0	0	0	0
1113	11	Male	Hispanic or Latino	31.35	0	0	0	0	0	20	123	123	NA	39	137	126	50.3	NA	98.4	72.9076	No	No	0.0 to 0.5	0.57	0	0	0	0	1	3	49	0	0	0	0	0	0	0	0	0	0	0	0	0	20	0	0	0	0
1114	11	Male	Hispanic or Latino	26.68	0	0	0	0	0	22	165	90	NA	10	137	128	41.1	NA	100.9	87.0362	No	No	0.51 to 1	0.72	0	0	0	0	0	3	60	0	0	0	0	0	0	0	0	0	0	0	0	0	0	0	0	0	0
1115	11	Male	White or Caucasian	23.06	0	0	0	0	0	16	112	64	NA	15	140	103	48	NA	96.6	53.5491	No	No	0.0 to 0.5	0.8	1	1	1	0	1	3	89	0	10	0	0	0	0	0	0	0	0	0	0	0	0	0	0	0	0
1116	11	Male	Hispanic or Latino	28.12	0	0	0	0	0	16	120	100	NA	8	138	98	46.1	NA	101.5	141.127	No	No	Above 1	1	0	0	0	0	0	3	31	0	0	0	0	0	0	0	0	0	0	0	0	0	0	0	0	0	0
1117	12	Female	White or Caucasian	17.68	0	1	0	0	0	16	167	63	NA	5	142	78	38.5	NA	98.1	91.9397	Yes	Yes	0.0 to 0.5	0.9	0	0	1	0	0	3	78	-10	10	0	0	0	10	0	0	0	0	0	0	0	0	0	0	0	0
1118	12	Male	White or Caucasian	NA	0	0	0	0	0	20	125	102	NA	9	140	94	45.6	NA	98.5	158.651	No	No	0.0 to 0.5	0.9	0	0	0	0	0	3	61	0	0	0	0	0	0	0	0	0	0	0	0	0	0	0	0	0	0
1119	12	Female	Hispanic or Latino	24.21	0	0	0	0	0	24	140	102	NA	NA	NA	NA	NA	NA	97.8	NA	No	No	0.0 to 0.5	0.9	0	0	0	0	0	3	54	-10	0	0	0	0	0	0	0	0	0	0	0	0	0	0	0	0	0
1120	12	Female	White or Caucasian	19.22	0	0	0	0	0	18	142	94	NA	20	135	135	35.5	NA	97.9	40.4831	No	No	0.0 to 0.5	0.2	0	0	1	1	0	3	86	-10	10	0	0	0	0	0	20	0	0	0	0	0	0	0	0	0	0
1121	12	Male	White or Caucasian	27.32	0	0	0	0	0	20	127	91	NA	16	138	76	40.6	NA	98.4	86.2456	No	No	Above 1	1	0	0	0	0	0	3	66	0	0	0	0	0	0	0	0	0	0	0	0	0	0	0	0	0	0
1122	12	Female	Asian	28.47	0	0	0	0	0	26	139	95	NA	10	138	158	37.4	NA	98.2	149.568	No	No	0.0 to 0.5	1	0	0	0	0	0	3	50	-10	0	0	0	0	0	0	0	0	0	0	0	0	0	0	0	0	0
1123	12	Female	Hispanic or Latino	31.45	1	1	0	0	0	18	128	101	NA	32	132	123	29.3	NA	97.6	58.7235	No	Yes	0.0 to 0.5	1	0	0	0	0	0	3	79	-10	0	0	0	10	10	0	0	0	0	0	0	0	20	0	0	10	0
1124	12	Female	White or Caucasian	23.03	0	0	0	0	0	24	166	87	NA	14	140	106	36.4	NA	99.2	38.0906	No	No	Above 1	0.8	0	0	1	1	0	3	82	-10	10	0	0	0	0	0	20	0	0	0	0	0	0	0	0	0	0
1125	12	Female	White or Caucasian	23.65	0	1	0	0	1	20	108	94	NA	20	130	101	28.7	NA	98.4	68.1534	Yes	No	0.0 to 0.5	0.6	0	0	0	0	0	3	60	-10	0	0	20	0	10	0	0	0	0	0	0	0	0	0	0	10	0
1126	12	Male	White or Caucasian	31.19	0	0	0	0	0	18	106	104	NA	NA	NA	NA	26.5	NA	101.9	143.449	No	No	0.0 to 0.5	1	0	0	0	0	0	3	41	0	0	0	0	0	0	0	0	0	0	0	0	0	0	0	0	10	0
1127	13	Male	Hispanic or Latino	28.36	0	0	0	0	0	26	117	97	NA	16	137	116	44.1	NA	100.2	110.248	No	No	0.0 to 0.5	0.73	0	0	0	0	0	3	35	0	0	0	0	0	0	0	0	0	0	0	0	0	0	0	0	0	0
1128	13	Male	Unknown	21.51	0	1	0	0	0	18	110	90	7.41	15	142	125	39.7	77	98.7	69.6304	No	No	0.0 to 0.5	1	0	0	0	1	0	3	56	0	0	0	0	0	10	0	20	0	0	0	0	0	0	0	0	0	0
1129	13	Male	Black or African American	29.39	0	0	0	0	0	20	184	93	NA	8	NA	86	37	NA	100.5	152.961	No	No	0.0 to 0.5	0.78	0	0	0	0	1	3	64	0	0	0	0	0	0	0	0	0	0	0	0	0	0	0	0	0	0
1130	13	Female	Hispanic or Latino	23.59	0	0	0	0	0	18	141	85	NA	13	134	256	39.1	NA	99.4	102.821	No	No	0.0 to 0.5	1	0	0	0	0	0	3	64	-10	0	0	0	0	0	0	0	0	0	0	0	0	0	0	10	0	0
1131	13	Female	Hispanic or Latino	20.56	0	0	0	0	0	16	116	109	NA	13	132	100	44.7	NA	98.7	83.6544	Yes	No	0.0 to 0.5	0.71	0	0	0	0	0	3	67	-10	0	0	0	0	0	0	0	0	0	0	0	0	0	0	0	0	0
1132	13	Male	American Indian or Alaska Native	35.87	0	0	0	0	0	20	139	110	NA	11	137	91	45.3	NA	98.4	153.389	Yes	No	0.0 to 0.5	1	0	0	0	0	0	3	28	0	0	0	0	0	0	0	0	0	0	0	0	0	0	0	0	0	0
1133	13	Female	Hispanic or Latino	41.21	0	0	0	0	0	22	121	106	NA	14	139	92	40.9	NA	98.8	299.429	No	No	Above 1	1	0	0	0	0	0	3	18	-10	0	0	0	0	0	0	0	0	0	0	0	0	0	0	0	0	0
1134	13	Male	White or Caucasian	25.84	0	1	1	0	0	22	177	61	NA	18	141	170	41.4	NA	97.7	49.2745	No	Yes	0.0 to 0.5	0.84	0	0	1	0	0	3	88	0	10	0	0	0	10	10	0	0	0	0	0	0	0	0	0	0	0
1135	13	Female	Asian	NA	0	0	0	0	0	20	108	77	NA	16	132	104	39	NA	98	NA	No	No	0.0 to 0.5	1	1	0	0	0	0	3	57	-10	0	0	0	0	0	0	0	0	0	0	0	0	0	0	0	0	0
1136	13	Male		24.88	1	0	0	0	1	18	89	78	NA	13	134	84	33.3	NA	96.4	122.717	Yes	No	0.0 to 0.5	0.58	0	0	0	0	0	3	55	0	0	0	20	10	0	0	0	0	20	0	0	0	0	0	0	0	0
1137	13	Female	Asian	25.4	0	0	0	0	0	24	129	126	NA	114	159	203	52	NA	99.4	35.7828	No	No	0.0 to 0.5	1	0	0	1	1	0	3	85	-10	10	0	0	0	0	0	20	0	0	0	10	0	20	0	0	0	0
1138	13	Male	White or Caucasian	21.7	0	0	0	0	0	20	152	123	NA	9	139	139	39.1	NA	98.1	112.282	Yes	Yes	0.51 to 1	0.7	0	0	1	1	0	3	52	0	10	0	0	0	0	0	20	0	0	0	0	0	0	0	0	0	0
[truncated: 4 more columns]

## Sheet: Sheet1
13
13
13
13
13
13
13
13
13
13
13
13
13
13
13
13
13
13
13
13
13
13
13
13
13
13
13
13
13
13
13
13
13
13
13
13
13
13
13
13
13
13
13
